# Supplementary material for: Genome-wide association analysis reveals that EDNRB2 causes a dose-dependent loss of pigmentation in ducks
Source: BMC Genomics. 2021 May 25;22:381. doi: 10.1186/s12864-021-07719-7 (PMC8146663; doi:10.1186/s12864-021-07719-7)
Supplement: Supplementary file 1 — Additional file 1: Table S1. Top 2000 SNPs from GWAS and multi-trait GWASresults. Table S2. Gene annotationin 198kb genomic region. Table S3. ConditionalGWAS result of candidate region. TableS4. Linkage disequilibrium analysis between the leader SNP and the others. Table S5. Gene annotation in theultimate candidate region on Chr4. TableS6. Significant SNP annotation in the ultimate candidate region on Chr4. Table S7. Haplotype and correlationanalysis. Table S8. The predictionof trans-factor binding sites based on the significant SNPs related to EDNRB2. [file 12864_2021_7719_MOESM1_ESM.xlsx]

## Sheet: Table S1
4W-Dorsum			4W-Ventral side			8W-Dorsum			8W-Ventral side			Multi-trait GWAS
Chr	bp	-log10P	Chr	bp	-log10P	Chr	bp	-log10P	Chr	bp	-log10P	Chr	bp	P_wald	-log10P
4	10180939	15.7189	4	10180939	14.6573	4	10180939	18.1352	4	10180939	12.9658	4	10180939	4.76814e-14	13.3217
4	10190437	13.2632	4	10190671	10.4426	4	10190671	12.0094	4	10180953	8.29801	4	10180953	1.5191e-09	8.81841
4	10190671	12.9214	4	10190437	9.7571	4	10180953	11.8632	4	10186726	7.33829	4	10285738	1.94948e-08	7.71008
4	10180953	10.5382	4	10180953	9.52784	4	10190437	10.7325	4	10186732	7.33829	4	10186726	2.8516e-08	7.54491
4	10186726	8.69561	4	10285738	8.07565	4	10186726	8.33483	4	10166809	6.99921	4	10186732	2.8516e-08	7.54491
4	10186732	8.69561	4	10346153	7.98675	4	10186732	8.33483	4	10166812	6.99921	4	10166809	8.98704e-08	7.04638
4	10285738	7.79878	4	10303392	7.74185	4	10285738	7.62291	4	10285738	6.91257	4	10166812	8.98704e-08	7.04638
4	10254667	7.66041	4	10186726	7.72795	4	10254667	7.61726	4	10166814	6.82697	4	10190671	9.58803e-08	7.01827
4	10346153	6.5906	4	10186732	7.72795	4	10186723	7.00099	4	10190671	6.7513	4	10166814	1.36401e-07	6.86518
4	10186723	6.21614	9	1848675	6.78	10	1955431	6.56508	4	10149675	6.62544	4	10303392	2.02902e-07	6.69271
4	10303392	6.16383	4	10166809	6.71311	4	10346153	6.54804	4	10149678	6.62544	4	10149675	2.25409e-07	6.64703
24	3447657	5.77083	4	10166812	6.71311	10	4796508	6.52418	4	10149651	6.59656	4	10149678	2.25409e-07	6.64703
24	3447659	5.72173	4	10057033	6.43882	4	10303392	6.21421	4	10167133	6.39295	4	10149651	2.35587e-07	6.62785
19	5425295	5.5018	4	10254680	6.30398	2	7942349	5.97967	4	10303392	6.26959	4	10190437	2.62733e-07	6.58049
22	6900163	5.46698	4	9981595	6.28063	10	1807877	5.93086	4	10190437	6.19062	4	10167133	4.19046e-07	6.37774
25	180525	5.46371	4	10348068	6.13004	10	1931849	5.55103	4	10346153	6.1259	4	10346153	5.66112e-07	6.2471
11	17852091	5.32311	4	10254665	6.0579	10	2088757	5.49169	4	10226354	6.01538	4	10348068	5.74091e-07	6.24102
10	1931849	5.23846	4	10226354	6.0534	9	3693779	5.4817	4	10254680	5.93136	4	10254680	8.17358e-07	6.08759
4	10190659	5.15556	4	10166814	5.98626	9	3693811	5.47744	4	10348068	5.83567	4	10254665	1.41356e-06	5.84968
4	10254665	5.12481	4	10167133	5.90476	10	4780600	5.36628	4	10149608	5.73851	4	10149608	1.8969e-06	5.72196
9	3693811	5.08227	4	10438162	5.89998	10	4796306	5.34733	4	10254665	5.72808	4	10303595	3.14276e-06	5.50269
9	3693779	5.07926	4	10186723	5.87555	10	3899284	5.3284	4	10303595	5.42826	4	10057033	3.94855e-06	5.40356
25	180587	5.06681	4	10190378	5.69921	19	5425295	5.28438	4	10167091	5.23393	4	10190378	4.33684e-06	5.36283
22	6899899	5.06339	4	10303595	5.69069	1	80030468	4.90257	4	10303419	5.11129	4	10167091	5.60734e-06	5.25124
4	10254680	4.98234	9	1908353	5.64598	1	80030483	4.90257	4	10303677	5.11129	4	10303419	6.5971e-06	5.18065
28	2253733	4.87536	4	10149651	5.61549	10	7211657	4.88092	4	10057033	5.10543	4	10303677	6.5971e-06	5.18065
4	10348068	4.86934	4	10056743	5.46486	10	4778567	4.85647	4	10216237	5.06527	4	10255632	7.06325e-06	5.151
25	180620	4.8425	4	10438189	5.46109	5	12209759	4.82324	4	10190378	5.05642	4	10255633	7.06325e-06	5.151
10	1955431	4.82307	4	10149675	5.39823	4	10254665	4.82142	4	10186723	4.89607	4	10216237	7.94589e-06	5.09986
4	1742738	4.81851	4	10149678	5.39823	4	10254680	4.7717	1	80030468	4.81313	4	10255638	9.02456e-06	5.04457
25	182610	4.80119	4	10303419	5.39708	25	180525	4.73233	1	80030483	4.81313	4	10255667	9.02456e-06	5.04457
10	3771575	4.69065	4	10303677	5.39708	4	9981595	4.68	4	10004513	4.81291	4	10186723	1.12676e-05	4.94817
25	1754960	4.68969	4	10057105	5.35398	8	12735452	4.62682	4	10255632	4.79061	4	10004513	1.30111e-05	4.88569
11	17470888	4.66574	27	3545708	5.30018	4	64372609	4.62125	4	10255633	4.79061	1	80030468	1.50212e-05	4.8233
1	80030468	4.62947	10	3774860	5.27302	21	11057844	4.57378	4	10255638	4.71623	1	80030483	1.50212e-05	4.8233
1	80030483	4.62947	10	3774866	5.27302	10	1933091	4.55026	4	10255667	4.71623	1	170109172	1.61677e-05	4.79135
30	1630877	4.58304	10	3774867	5.27302	4	10190659	4.49677	4	10168254	4.58306	4	10190424	1.64783e-05	4.78309
32	70122145	4.48024	10	3774872	5.27302	25	180587	4.48608	4	10190424	4.54823	4	10056839	2.10023e-05	4.67773
25	3919967	4.42939	10	3774881	5.27302	28	151641	4.48552	5	15168340	4.53157	4	10056841	2.10023e-05	4.67773
25	3919968	4.42939	10	3771575	5.18894	1	29610204	4.46172	4	10254667	4.43817	7	37681435	3.16647e-05	4.49942
25	3919991	4.42939	4	10348102	5.1791	10	5759427	4.40938	28	4502971	4.4119	27	4520615	3.32055e-05	4.47879
10	979248	4.37538	4	10228641	5.15955	4	10285479	4.38562	28	4502995	4.4119	2	53051655	4.99318e-05	4.30162
32	9197012	4.37008	4	10216237	5.11235	4	10285481	4.38562	10	6634102	4.29904	4	9981595	5.18673e-05	4.28511
23	1674323	4.36017	4	9985841	5.08215	32	45294578	4.31786	4	10056839	4.29311	27	840911	5.31914e-05	4.27416
7	11899209	4.35165	4	10437993	5.04863	4	10348068	4.30238	4	10056841	4.29311	2	148135885	5.34547e-05	4.27201
10	1807877	4.34909	4	10348103	4.99744	17	234915	4.24793	2	151853901	4.27869	4	9985580	5.37904e-05	4.2693
10	6634299	4.30392	4	10437884	4.97906	10	2177879	4.22949	4	9981595	4.18056	4	10437899	5.8158e-05	4.23539
30	34357402	4.28947	10	6634299	4.96622	4	10190340	4.18809	4	10056743	4.16795	4	10228641	6.84688e-05	4.16451
4	10057105	4.28411	4	9985580	4.90862	20	6857643	4.15641	4	10228641	4.15368	4	10190577	7.25708e-05	4.13924
1	202837191	4.26169	4	10056839	4.90436	14	16037949	4.14816	4	9985580	4.13063	4	10004745	7.31576e-05	4.13574
19	6105466	4.26169	4	10056841	4.90436	3	4417671	4.09884	4	10190577	4.12374	4	10303629	7.33621e-05	4.13453
4	76047844	4.23868	4	10254667	4.82427	4	30105300	4.07934	2	151853910	4.11995	2	148135923	7.61251e-05	4.11847
4	10057033	4.23641	4	10149608	4.78087	7	10953102	4.06722	2	148135885	4.11584	10	6634299	8.86529e-05	4.05231
4	9981595	4.2091	4	10004513	4.76197	30	1510659	4.05487	32	58914038	4.11263	4	10057105	9.05578e-05	4.04307
1	26664127	4.19616	4	10437975	4.74623	10	4235505	4.03748	4	10303629	4.07372	6	4955745	9.51107e-05	4.02177
8	8143837	4.18215	4	10167091	4.64651	4	29052056	4.02623	1	170109172	4.06344	6	4955748	9.51107e-05	4.02177
25	290938	4.14792	4	10255632	4.59563	4	10190668	3.93933	9	1908353	4.02223	6	4955749	9.51107e-05	4.02177
19	4296601	4.0964	4	10255633	4.59563	21	1624069	3.9336	4	10252711	4.02165	9	1908353	9.57744e-05	4.01875
8	8143789	4.09454	4	9981562	4.58454	21	1624336	3.9336	4	10004745	4.0178	4	10292701	0.000104133	3.98241
3	117540439	4.06983	4	10399156	4.57063	9	22005771	3.91735	4	10437899	4.01221	4	10335076	0.000105719	3.97585
9	22066533	4.06828	4	10252711	4.56485	2	71928051	3.91587	2	148135923	4.00947	4	10180750	0.000109224	3.96168
10	7211657	4.06233	21	13616038	4.55717	11	427476	3.89234	10	6634096	3.99114	25	5683720	0.000115138	3.93878
2	142295011	4.05285	4	10255638	4.49571	8	13203702	3.892	22	5205464	3.94513	10	6473182	0.0001157	3.93667
22	6913469	4.01076	4	10255667	4.49571	25	182610	3.88078	4	10292701	3.93672	25	4229314	0.000123813	3.90723
22	6913487	4.01076	4	10335076	4.46164	4	73439431	3.86945	1	169757997	3.91259	19	4097668	0.000129943	3.88625
2	118322553	4.00668	4	10190659	4.38523	14	15956013	3.84306	25	4810887	3.89699	19	4097679	0.000129943	3.88625
28	2312125	4.00005	4	10190577	4.38453	7	12090147	3.8342	10	6473182	3.89689	19	4097715	0.000129943	3.88625
4	10190378	3.97391	4	10190424	4.36303	4	10255605	3.82059	6	4955745	3.8844	10	16928089	0.000141275	3.84994
22	6899865	3.96798	9	1792785	4.27643	8	12741382	3.82042	6	4955748	3.8844	10	16928108	0.000141275	3.84994
32	59210744	3.95879	24	3447659	4.2558	20	6857693	3.80814	6	4955749	3.8844	4	10438162	0.000141543	3.84911
25	182366	3.95755	4	10168254	4.25537	32	45294639	3.79451	4	10399156	3.86359	4	9948687	0.000141703	3.84862
25	182585	3.95755	4	10292701	4.21978	4	1742738	3.77459	2	53051655	3.85642	2	148220324	0.000150567	3.82227
4	10335076	3.95003	25	180525	4.21945	3	117031848	3.76649	2	148220324	3.83305	5	53372123	0.000155849	3.80729
18	7199120	3.9496	4	10335201	4.21838	2	35518313	3.76396	5	14711336	3.81209	4	10348102	0.000167545	3.77587
14	10904487	3.94795	10	16928089	4.14017	2	28558642	3.73899	4	10335076	3.81153	7	37266811	0.000171185	3.76653
29	3333542	3.9464	10	16928108	4.14017	2	28558898	3.73899	4	10438162	3.80026	10	4796508	0.000171354	3.7661
13	946351	3.94635	23	1674323	4.12341	30	1510412	3.73246	4	10180750	3.78369	5	14711336	0.000173429	3.76088
1	92730008	3.93478	7	37266811	4.11934	1	123589753	3.72384	4	10057105	3.76724	4	10348103	0.000175088	3.75674
8	32866459	3.92212	4	10004745	4.03338	8	12939885	3.72307	10	6634299	3.76689	5	53372169	0.000177989	3.74961
10	17720850	3.90621	10	4321371	4.02633	4	9981562	3.72148	10	4796508	3.75286	2	120969335	0.000179653	3.74556
28	1215067	3.87068	32	9197012	4.02515	4	7340215	3.71679	6	13651026	3.71233	7	11339728	0.000192613	3.71532
10	3774860	3.85911	4	9948687	4.02278	2	28815594	3.71615	10	16928089	3.69362	25	4547049	0.00019827	3.70274
10	3774866	3.85911	9	1882758	3.98003	16	7372215	3.71267	10	16928108	3.69362	7	38302513	0.000199679	3.69967
10	3774867	3.85911	3	13653457	3.95368	4	10057033	3.70683	2	120969335	3.67309	9	1848675	0.000205712	3.68674
10	3774872	3.85911	3	13653458	3.95368	4	10190378	3.69673	4	9948687	3.66253	2	149384016	0.000206423	3.68524
10	3774881	3.85911	3	13653498	3.95368	14	14231551	3.68433	7	37266811	3.66219	21	13616038	0.000210076	3.67762
30	34154882	3.85585	10	4796508	3.94862	25	290938	3.68155	7	38302513	3.65413	18	8875652	0.000210942	3.67584
2	28815594	3.79329	11	2405878	3.89967	22	4941057	3.67856	21	13616038	3.65134	10	3771575	0.000227773	3.6425
27	876903	3.78386	5	15168340	3.8976	19	6105466	3.67293	4	10348102	3.64487	2	134110620	0.000237896	3.62361
10	3899284	3.77143	20	9248169	3.85512	24	3447657	3.67122	2	148220258	3.64011	7	14797612	0.000244976	3.61088
32	45430234	3.76418	10	12115055	3.79734	2	28354581	3.66831	4	10348103	3.63734	7	14797625	0.000244976	3.61088
32	45430258	3.76418	10	12115061	3.79734	8	12165077	3.65673	9	1848675	3.62302	7	14797628	0.000244976	3.61088
29	2605931	3.75989	10	4319387	3.79583	8	32866459	3.65666	32	60082407	3.61641	2	148220258	0.000250933	3.60044
4	10252711	3.74605	10	17720850	3.77135	19	5764075	3.65565	19	4097668	3.60056	28	6152521	0.000254739	3.5939
4	10348103	3.73974	25	180587	3.71512	19	5764084	3.65565	19	4097679	3.60056	2	120969308	0.000257695	3.58889
3	15555403	3.73599	24	3447657	3.70762	7	11491336	3.64739	19	4097715	3.60056	10	4336065	0.000262977	3.58008
27	4622890	3.73432	10	4780600	3.70514	32	65056578	3.63631	7	37681435	3.52482	10	4778567	0.000270626	3.56763
22	7283663	3.72268	4	10255605	3.70422	1	29610524	3.6323	5	53372123	3.51983	1	29227522	0.000272766	3.56421
5	63002978	3.71904	10	3781637	3.70012	21	1650947	3.62258	2	120969308	3.51565	2	113419202	0.000278149	3.55572
1	107874481	3.71233	19	6105466	3.66067	5	2425403	3.61255	7	11339728	3.50887	4	10180653	0.000280339	3.55232
2	62566884	3.70207	4	10303629	3.65064	1	160645578	3.59504	10	3771575	3.49282	5	53372206	0.000292018	3.53459
10	979289	3.69428	11	17470888	3.64104	5	13116842	3.59004	2	147889504	3.48772	5	1980105	0.000292381	3.53405
10	2088757	3.69313	10	6634102	3.63968	25	180620	3.58728	2	148042698	3.48064	2	147889504	0.000293928	3.53176
14	8935044	3.68531	4	10437899	3.63286	5	28560749	3.56746	10	4336065	3.47418	27	1032105	0.000301978	3.52002
3	26238962	3.68084	1	29227522	3.63277	5	28560758	3.56746	5	53372169	3.47083	2	148042698	0.000311442	3.50662
3	26238986	3.68084	10	6473182	3.62009	16	11697199	3.56451	2	134110620	3.46696	4	10438189	0.000321578	3.49271
2	142750788	3.66406	32	60082407	3.62009	4	10190642	3.5499	27	3545708	3.45657	1	80068911	0.000326932	3.48554
19	4296647	3.66333	18	5198682	3.61758	8	12940315	3.54396	22	5171050	3.45077	4	5700985	0.000339213	3.46953
1	107874570	3.65891	4	10255479	3.60478	10	7245370	3.54377	1	29227522	3.44492	5	36481634	0.000343053	3.46464
4	9981562	3.65821	20	9185209	3.60346	24	3489115	3.53907	4	10438189	3.43699	27	5153153	0.000349739	3.45626
4	10254582	3.6462	10	3781598	3.58623	24	3489130	3.53907	11	17334878	3.43006	2	113417915	0.000353987	3.45101
1	196001381	3.64407	10	12115021	3.58402	4	29051848	3.53498	1	80068911	3.40199	4	5702938	0.000360788	3.44275
10	4336065	3.6359	20	9190401	3.58151	1	117802528	3.53273	2	113419202	3.40067	4	10255605	0.000382274	3.41763
18	9574163	3.62704	8	32753933	3.57396	20	6857749	3.52638	5	36481634	3.37006	7	37681433	0.000382845	3.41698
1	107794543	3.60062	7	38302513	3.57039	2	155247503	3.52309	2	149384016	3.36678	10	4336001	0.000384699	3.41488
28	1214764	3.59415	10	4891046	3.56335	5	56679179	3.49299	24	3447659	3.36504	4	9985841	0.000385613	3.41385
21	12449268	3.58859	10	7604742	3.54617	5	56679188	3.49299	4	10180653	3.35362	31	9197012	0.000397707	3.40044
4	10255605	3.58632	10	3781577	3.49409	6	869173	3.49256	32	9197012	3.34933	26	457310	0.000409394	3.38786
10	17132318	3.56713	10	3781585	3.49409	10	3771575	3.48524	5	28560749	3.34433	2	113419465	0.000413659	3.38336
32	23535397	3.56085	7	14797612	3.48811	22	6913487	3.47396	5	28560758	3.34433	31	70444669	0.000424658	3.37196
4	10190668	3.55743	7	14797625	3.48811	32	11078962	3.47276	24	3447657	3.33723	14	9355190	0.000430265	3.36626
18	7554930	3.5572	7	14797628	3.48811	14	14996605	3.47075	4	5700985	3.32852	22	5171050	0.000433756	3.36275
1	196001333	3.55598	10	4319438	3.48398	10	3774860	3.45726	18	8875652	3.32525	9	21567107	0.00043735	3.35917
10	4336001	3.55335	1	57452036	3.47836	10	3774866	3.45726	2	96399736	3.3219	10	3692589	0.000439778	3.35677
1	54474326	3.54764	2	35518321	3.47594	10	3774867	3.45726	10	4336001	3.31562	29	1413754	0.000440297	3.35625
4	10285479	3.54745	19	5764075	3.46995	10	3774872	3.45726	22	5171016	3.31516	28	3829264	0.00045346	3.34346
4	10285481	3.54745	19	5764084	3.46995	10	3774881	3.45726	10	3899284	3.31383	5	28560749	0.000455057	3.34193
21	13616038	3.53301	25	290938	3.46761	2	35518321	3.45131	11	20712917	3.31186	5	28560758	0.000455057	3.34193
14	8935066	3.52965	20	4186884	3.4489	14	10904487	3.44599	2	113417915	3.30244	5	39071973	0.000456531	3.34053
14	8935073	3.52965	4	10252740	3.4451	22	6913469	3.4311	32	58694297	3.29338	1	25013494	0.000456554	3.34051
1	1127760	3.52611	10	4319431	3.4419	2	152484145	3.4187	7	37681433	3.2879	5	53371979	0.000474324	3.32392
7	10953102	3.52362	25	1754960	3.41185	2	152484341	3.4187	10	4778567	3.28698	2	148329115	0.000478034	3.32054
10	16928089	3.52088	10	7245370	3.40871	1	141299948	3.41837	4	10437993	3.27581	5	53372173	0.00047997	3.31879
10	16928108	3.52088	10	4337079	3.40802	24	3447659	3.41586	5	53372206	3.27552	2	113473066	0.000495734	3.30475
29	3333758	3.50948	5	2371509	3.40477	14	15130389	3.41384	7	14797612	3.27316	4	10437993	0.000499514	3.30145
4	10166814	3.50558	10	6634096	3.39642	2	118701988	3.41153	7	14797625	3.27316	27	3034236	0.000504479	3.29716
11	17852400	3.50438	4	10292653	3.3922	2	35519992	3.40237	7	14797628	3.27316	11	20712917	0.000507031	3.29497
4	10166809	3.5036	18	7444210	3.37598	14	15050171	3.39083	2	118701988	3.26696	5	35174909	0.000531189	3.27475
4	10166812	3.5036	25	182610	3.37252	6	19734927	3.38959	30	508295	3.25656	6	13620679	0.000544692	3.26385
4	10348102	3.48741	4	10292456	3.3723	5	12180251	3.38582	10	6706328	3.2546	14	12108292	0.000548924	3.26049
5	64268377	3.48631	25	4763394	3.36855	5	12180255	3.38582	4	5702938	3.24393	26	403815	0.000552109	3.25798
5	64268592	3.48631	19	5425295	3.35162	10	6634299	3.38313	10	3692589	3.2417	2	150773964	0.000553966	3.25652
5	64268646	3.48631	10	6514691	3.34514	8	12940323	3.37583	2	113419465	3.23702	10	4319438	0.000560073	3.25176
5	64268662	3.48631	21	1571136	3.33392	8	12737253	3.35091	29	7419	3.21279	10	17720850	0.000560227	3.25164
1	92730072	3.48506	1	58579785	3.31978	2	45421237	3.34758	5	1979874	3.20649	22	5171016	0.000561993	3.25027
19	6021490	3.47701	1	58579786	3.31978	3	117540439	3.3452	5	1979886	3.20649	24	4020571	0.000576218	3.23941
32	66991254	3.47047	9	20999084	3.31576	32	70122145	3.34161	5	1979888	3.20649	10	3781598	0.000578608	3.23762
4	9985841	3.46185	9	725883	3.31345	22	3657988	3.33588	10	3781598	3.20179	2	120630395	0.000584093	3.23352
2	133461268	3.45525	29	7419	3.29767	21	3141068	3.33379	32	70444669	3.19477	29	2323660	0.000584531	3.23319
2	155247503	3.4542	32	8555326	3.29422	7	11899209	3.33332	2	150773964	3.19258	2	96399736	0.000593871	3.22631
1	195159394	3.45322	10	6626411	3.28748	5	2218046	3.33071	27	3692141	3.19083	8	32189617	0.000596788	3.22418
2	71928051	3.45159	4	75102316	3.28271	8	13198575	3.31685	27	3692145	3.19083	10	4319387	0.000602722	3.21988
10	6626411	3.44526	2	104669123	3.28025	14	12110181	3.31536	10	4319438	3.18432	18	1578874	0.000602861	3.21978
5	2163186	3.42636	10	7211657	3.2735	25	182366	3.31114	2	98608582	3.178	4	42059376	0.000604334	3.21872
19	5764075	3.41263	4	10335284	3.26624	25	182585	3.31114	22	5170399	3.17262	7	39167093	0.000611668	3.21348
19	5764084	3.41263	10	8781419	3.23313	8	12697475	3.30861	5	1980105	3.16943	4	5702945	0.000613743	3.21201
10	6636985	3.41008	2	119180644	3.2285	14	4954398	3.30214	21	9831522	3.16695	10	4319431	0.000622614	3.20578
6	869173	3.40455	32	61426885	3.22376	14	4954374	3.29923	2	120630395	3.16529	27	4892471	0.00062565	3.20367
9	9684574	3.39437	2	1415548	3.22226	1	50798923	3.29794	4	9985841	3.16113	30	508295	0.000630791	3.20011
9	9684575	3.39437	14	11284180	3.20839	29	7419	3.29778	7	1781361	3.15998	2	113564912	0.000631535	3.1996
1	92374096	3.38978	10	3899284	3.20401	10	4336065	3.29419	8	32753933	3.15843	29	2391710	0.000635581	3.19683
1	92374097	3.38978	2	141468937	3.19247	14	4405846	3.29372	10	4319387	3.14733	14	12169211	0.000636187	3.19642
13	15808234	3.38665	2	35518313	3.18994	23	1674323	3.29283	10	4319431	3.14603	1	109982022	0.000647521	3.18875
13	15808280	3.38665	8	12939885	3.17591	1	29610234	3.29019	10	6637241	3.14465	2	150773979	0.000652944	3.18512
1	18106644	3.38588	1	196052694	3.17053	22	7283663	3.28048	4	42059376	3.13637	21	9831522	0.000657773	3.18192
1	18109070	3.38588	2	134110620	3.17018	25	1754960	3.2803	24	4020571	3.13377	9	20999084	0.000660687	3.18
4	10399156	3.38122	30	703564	3.17003	10	4235530	3.27737	4	10166886	3.1301	1	163128981	0.0006643	3.17764
29	250605	3.37878	2	76911001	3.16946	10	6637241	3.27592	5	14711099	3.12163	4	42582533	0.000667708	3.17541
11	2017888	3.37823	25	182366	3.1648	2	28490760	3.27419	2	113473066	3.11761	2	149468903	0.000669538	3.17422
13	21922936	3.37139	25	182585	3.1648	2	28575292	3.27419	5	35174909	3.11724	1	58789242	0.000680939	3.16689
3	26239216	3.36938	10	7331168	3.16454	2	28575479	3.27419	18	1578874	3.11619	4	10166886	0.000686687	3.16324
3	26239224	3.36938	10	7331171	3.16454	4	10226354	3.27296	10	17720850	3.11564	18	2532705	0.000695639	3.15762
10	6725756	3.36309	28	2946888	3.15675	2	134110620	3.27116	4	42582533	3.1117	4	10292456	0.00071203	3.1475
13	21922907	3.3628	4	10285479	3.14247	14	12110217	3.2691	2	118924562	3.11021	10	3781637	0.000719717	3.14284
7	13314063	3.35899	4	10285481	3.14247	2	24693295	3.25422	21	9166389	3.10953	2	150773921	0.000720081	3.14262
7	13314068	3.35899	3	117540439	3.14151	19	4097668	3.25029	14	12108292	3.10906	6	4955771	0.000720268	3.14251
7	13314074	3.35899	4	10180750	3.14011	19	4097679	3.25029	10	4796306	3.10569	1	155614642	0.000724839	3.13976
21	3296997	3.35752	9	1909279	3.12827	19	4097715	3.25029	2	150773979	3.10122	2	120622483	0.000729439	3.13701
2	28558642	3.35575	9	1909280	3.12827	7	37285297	3.24649	7	37186016	3.0998	2	120622500	0.000729439	3.13701
2	28558898	3.35575	10	6636985	3.12636	1	20168038	3.24628	4	10292456	3.09372	27	3920713	0.000742607	3.12924
21	12547034	3.35296	8	32189617	3.12233	5	57939134	3.24399	1	189872831	3.09243	5	34023078	0.000762212	3.11792
26	59281	3.35137	20	9182943	3.1197	9	22005844	3.24143	10	6395697	3.08988	27	4892476	0.00076775	3.11478
32	19272865	3.3509	20	9184935	3.1197	18	8776313	3.23472	27	4208201	3.08704	29	1408897	0.0007695	3.11379
4	10226354	3.34317	20	9203929	3.1197	27	1310323	3.2346	5	14711080	3.08641	10	4796306	0.000792617	3.10094
8	12737253	3.34202	10	16626238	3.11407	1	10066292	3.23282	1	109982022	3.08323	26	1384389	0.000792706	3.10089
1	202489810	3.34114	2	136547706	3.10989	1	117802493	3.2305	4	10252740	3.07446	2	77258901	0.000805673	3.09384
9	22005771	3.3396	2	136547730	3.10989	1	117802498	3.2305	14	12169211	3.06671	2	77258912	0.000805673	3.09384
28	1229417	3.33473	8	12940315	3.10296	19	4296601	3.22683	2	149468860	3.06626	4	10437884	0.000807139	3.09305
10	4796508	3.33095	30	50107479	3.09835	4	75535961	3.22073	2	149468861	3.06626	7	37186016	0.000809847	3.0916
7	12232360	3.33015	30	50107488	3.09835	8	14987953	3.22015	2	149468868	3.06626	5	14711080	0.000810736	3.09112
1	196001342	3.32756	30	50107495	3.09835	14	15130095	3.21958	2	149468870	3.06626	28	475817	0.000817134	3.08771
11	18419335	3.3272	1	200280614	3.09017	1	29610198	3.21774	1	163128981	3.06624	2	116833023	0.000827069	3.08246
2	117868499	3.32582	2	117868499	3.08043	1	29610205	3.21774	10	3781637	3.06602	5	14711099	0.000831981	3.07989
1	50798923	3.31415	9	21567107	3.07559	10	4810841	3.21709	4	10255605	3.0646	27	4720551	0.000845905	3.07268
9	1418221	3.30119	3	97882592	3.07497	5	2316101	3.21294	5	53371979	3.06113	10	4780600	0.000846625	3.07231
10	4780600	3.29958	9	946838	3.07399	2	118322553	3.20936	1	58789242	3.05837	8	32753933	0.000855364	3.06785
1	117802528	3.29843	22	6826808	3.07258	2	24693268	3.20918	4	9992997	3.05346	3	117540439	0.000857389	3.06682
10	7509184	3.2979	6	3008458	3.06723	9	9684574	3.20884	1	155614642	3.05238	2	148329402	0.000872777	3.0591
10	7509203	3.2979	6	3008467	3.06723	9	9684575	3.20884	32	2097726	3.04759	28	3630273	0.000883256	3.05391
10	7509215	3.2979	6	3008481	3.06723	30	74689227	3.20725	3	97882592	3.04725	29	2945781	0.000884987	3.05306
2	115645247	3.29659	6	3008494	3.06723	1	29862738	3.20567	4	10437884	3.04322	1	197988373	0.0008891	3.05105
2	115645260	3.29659	18	5178810	3.06556	1	169757997	3.20388	6	4955771	3.04014	4	10437975	0.000889507	3.05085
4	67333799	3.29624	18	5178811	3.06556	4	29015451	3.20222	5	28561038	3.04004	4	10292653	0.000896374	3.04751
2	45421237	3.28122	18	5178816	3.06556	21	6576844	3.19638	2	113564912	3.03635	10	7579609	0.000900024	3.04575
28	2266289	3.28083	2	118693736	3.06345	20	6857949	3.19564	2	98461525	3.03555	10	7579627	0.000900024	3.04575
28	2266358	3.28083	2	87970268	3.06175	5	63472788	3.1948	2	98461537	3.03555	10	7579689	0.000900024	3.04575
28	2266526	3.28083	10	4336065	3.05924	32	59210744	3.19305	10	17787238	3.03404	5	14788725	0.000910081	3.04092
10	7245370	3.27558	14	11056439	3.05123	6	7243409	3.19179	32	33542785	3.03335	1	166865989	0.000910479	3.04073
14	7303238	3.27555	28	1360023	3.04477	6	7243448	3.19179	2	120622483	3.03042	7	11354507	0.000914278	3.03892
4	10190642	3.27391	2	119087684	3.04331	5	12902961	3.19022	2	120622500	3.03042	21	12547034	0.000920759	3.03585
3	117031848	3.26785	6	3008499	3.04065	2	83732	3.18139	5	53372173	3.03029	7	11339748	0.00092576	3.0335
2	118320749	3.26505	18	4190879	3.03553	10	4336001	3.18026	7	39167093	3.02963	9	21002942	0.000934338	3.0295
2	118320793	3.26505	1	170842856	3.02856	7	12207013	3.18015	10	4780600	3.02441	31	2097726	0.000935737	3.02885
11	2405878	3.23888	1	200457853	3.0281	5	10523355	3.17794	25	4332320	3.02338	9	20998859	0.000939999	3.02687
2	72350326	3.23467	1	200457878	3.0281	6	7243456	3.1732	15	11440937	3.0227	9	20998863	0.000939999	3.02687
8	30176287	3.23388	1	200457884	3.0281	4	9985841	3.16286	2	150773921	3.02168	9	20999133	0.000939999	3.02687
2	28268666	3.2333	1	200457895	3.0281	14	12109920	3.16152	2	149468903	3.02064	7	39132774	0.000951094	3.02178
3	26239161	3.23138	1	54474326	3.02512	19	317565	3.16018	14	9355190	3.01569	2	119888379	0.000963314	3.01623
7	11491336	3.22613	8	12982526	3.02349	5	12173270	3.15489	28	6800715	3.01517	2	98461525	0.000981181	3.00825
1	143128277	3.2257	4	9948839	3.02247	4	37109501	3.15282	2	77258901	3.00513	2	98461537	0.000981181	3.00825
1	143128284	3.2257	4	9948948	3.02247	4	10166809	3.15268	2	77258912	3.00513	5	28561038	0.000982446	3.00769
10	17132234	3.22333	19	6021490	3.0198	4	10166812	3.15268	20	1832523	3.00364	27	2826613	0.000993262	3.00294
16	7303789	3.22278	10	6637241	3.00232	2	10314623	3.14377	4	10292653	2.99807	2	147995324	0.00100606	2.99738
16	7303790	3.22278	9	946900	3.00058	2	35520275	3.14296	22	5170431	2.99125	22	8113699	0.00100723	2.99687
2	28789996	3.22223	1	80030468	2.99549	21	12546820	3.13597	4	54277724	2.98976	2	101920577	0.00100829	2.99641
10	4235505	3.22104	1	80030483	2.99549	2	133461268	3.13161	2	54244230	2.98764	2	98322906	0.00101179	2.99491
8	13203702	3.22021	8	34967551	2.99306	32	59198356	3.13106	2	98322906	2.9867	2	98323106	0.00101179	2.99491
1	202837486	3.21604	3	26238962	2.99246	2	28354758	3.13087	2	98323106	2.9867	2	95485707	0.001015	2.99354
1	202837502	3.21604	3	26238986	2.99246	2	28354798	3.13087	5	14788725	2.98657	27	1475054	0.00101533	2.99339
30	49742554	3.20859	21	2270960	2.98973	2	28354816	3.13087	7	37297822	2.9834	19	4097663	0.00101723	2.99258
11	2804091	3.20838	5	5248396	2.98966	2	24693260	3.13011	4	5702945	2.9796	19	4097683	0.00101723	2.99258
2	28706037	3.20551	5	5248548	2.98966	21	14104244	3.12909	21	12547034	2.97732	19	4097711	0.00101723	2.99258
8	12741382	3.2052	10	4796306	2.9795	9	14185662	3.12694	7	39132774	2.977	28	1479702	0.00102305	2.9901
20	4186884	3.20504	3	76669822	2.97636	29	250605	3.12451	27	1310323	2.96441	6	13651109	0.00103016	2.9871
2	118386700	3.20412	3	76669847	2.97636	3	62174384	3.11564	1	166865989	2.95526	6	13651112	0.00103016	2.9871
8	30176280	3.2041	2	106235790	2.97483	3	62174583	3.11564	4	37109501	2.95311	4	5700688	0.00103603	2.98463
21	12449494	3.20069	2	106236002	2.97483	19	3469575	3.11282	5	39071973	2.95257	9	21567092	0.00103788	2.98385
30	32914498	3.19794	13	946351	2.97343	19	3469577	3.11282	27	4208439	2.95235	6	19738116	0.00104559	2.98064
19	8116702	3.19788	10	7860329	2.96502	19	3469582	3.11282	5	28560996	2.94575	21	14424640	0.00105021	2.97872
32	12007309	3.19666	4	10252723	2.96462	14	4211969	3.11025	10	6636985	2.94343	1	78796729	0.00105095	2.97842
17	132302	3.18858	25	3919967	2.96141	14	4212003	3.11025	6	13651109	2.93921	7	14797800	0.00105272	2.97769
10	7860329	3.18283	25	3919968	2.96141	25	353893	3.10579	6	13651112	2.93921	7	14797812	0.00105272	2.97769
4	10167133	3.17578	25	3919991	2.96141	6	31937110	3.10496	2	148329402	2.92658	2	54244230	0.0010538	2.97724
2	28490760	3.16876	6	6732853	2.95521	6	31937121	3.10496	2	120973357	2.92348	10	7579474	0.00106636	2.97209
2	28575292	3.16876	28	6800715	2.95117	2	28706037	3.10402	8	9615994	2.92132	22	1643541	0.00106742	2.97166
2	28575479	3.16876	22	5170431	2.9484	3	116510103	3.10117	8	9615997	2.92132	2	35519992	0.00107115	2.97015
5	12209759	3.16867	10	4302324	2.94675	19	3383410	3.1	8	9616017	2.92132	20	10798837	0.00107813	2.96733
26	1169929	3.16454	13	20267373	2.94535	4	10335076	3.09907	2	119888379	2.91681	4	10255479	0.00107997	2.96659
22	4114844	3.163	2	87970498	2.94052	1	179878206	3.0981	4	10437975	2.91418	5	32646925	0.00108236	2.96563
1	54474562	3.15902	9	4064336	2.92605	1	179878229	3.0981	2	52404048	2.91404	5	32646935	0.00108236	2.96563
28	1229131	3.15564	10	4466150	2.92588	1	179878231	3.0981	10	6626411	2.9135	5	32646944	0.00108236	2.96563
28	1229141	3.15564	32	51660171	2.91912	1	179878426	3.0981	1	78796729	2.90945	4	37109501	0.00108267	2.9655
32	45294639	3.15312	18	8875652	2.91767	1	179878428	3.0981	8	32189617	2.90442	9	21833167	0.00109201	2.96177
27	868488	3.15129	5	7705242	2.91208	32	60082407	3.09772	2	95485707	2.90181	2	120973357	0.00110131	2.95809
8	31143089	3.14579	5	7705247	2.91208	8	30208588	3.09725	4	10399118	2.90086	4	76089656	0.00110743	2.95568
12	21027074	3.14083	4	10399118	2.90865	12	6011243	3.09666	2	123054671	2.89419	31	59197160	0.00111827	2.95145
1	200457613	3.13998	10	4336001	2.90585	12	6011274	3.09666	1	82829904	2.89301	28	2050635	0.00112666	2.94821
8	30208588	3.13668	20	11105078	2.90577	17	132302	3.09403	10	7579609	2.89142	1	82829904	0.00113694	2.94426
3	13653457	3.13615	4	10166886	2.9032	8	30208593	3.0936	10	7579627	2.89142	25	5350341	0.00114368	2.94169
3	13653458	3.13615	27	3605078	2.89684	21	3391079	3.09322	10	7579689	2.89142	7	37297822	0.00115	2.9393
3	13653498	3.13615	7	8052791	2.89588	4	10348103	3.09192	7	11354507	2.89078	8	7904808	0.00115151	2.93873
2	117489190	3.13356	2	118034292	2.89516	21	12546751	3.0919	25	180525	2.884	22	5170431	0.00116417	2.93398
2	117489195	3.13356	7	14797800	2.8821	21	12546765	3.0919	1	25013494	2.88259	25	180525	0.00117112	2.9314
8	30208593	3.11583	7	14797812	2.8821	1	107874481	3.09106	9	1909279	2.88234	25	353893	0.0011713	2.93133
8	12735452	3.11185	3	52445452	2.87735	10	7860329	3.08944	9	1909280	2.88234	3	111550482	0.00118353	2.92682
1	56391293	3.11063	25	4827356	2.87633	10	2218153	3.08736	9	21567107	2.88075	2	121660815	0.00118623	2.92583
8	34077765	3.10935	25	4812951	2.8739	18	8957601	3.08387	5	36462128	2.88023	26	594958	0.00118816	2.92512
9	14185662	3.10907	9	21889140	2.86824	8	12165104	3.07881	5	36462141	2.88023	9	1909279	0.00121002	2.91721
1	29610524	3.1039	2	117536517	2.86499	10	7775589	3.07385	5	36462144	2.88023	9	1909280	0.00121002	2.91721
2	27721154	3.10126	4	41024744	2.86469	10	6803733	3.07354	2	101920577	2.88001	2	118693736	0.00121834	2.91423
28	1237640	3.09801	5	2370487	2.86063	19	6021490	3.07341	21	14424640	2.87931	25	3226996	0.00121875	2.91408
19	3469575	3.09469	5	2370490	2.86063	10	4923150	3.06827	2	147995324	2.87791	25	3227003	0.00121875	2.91408
19	3469577	3.09469	14	10904487	2.85808	2	117489190	3.05697	10	17787257	2.87669	24	4020344	0.00121951	2.91381
19	3469582	3.09469	10	6634371	2.85673	2	117489195	3.05697	7	11339748	2.86919	24	4020350	0.00121951	2.91381
1	143128286	3.0934	10	4049286	2.85541	18	10752221	3.0541	32	2097736	2.8681	5	34029134	0.00122302	2.91257
13	18745619	3.0912	6	6732507	2.85253	16	7295693	3.05363	4	42597263	2.86307	10	5702888	0.00122766	2.91092
13	18745624	3.0912	6	6733096	2.85253	32	59198337	3.05273	20	996906	2.8593	5	2425403	0.00122883	2.91051
9	21833167	3.08259	10	7791467	2.84852	1	89013504	3.05242	4	10320396	2.85926	5	28560996	0.00123047	2.90993
32	70444669	3.08232	5	12173270	2.84741	4	10285512	3.05016	4	10320424	2.85926	3	52701691	0.00123763	2.90741
2	136467083	3.08062	1	202805674	2.84463	9	9782997	3.04993	4	54277641	2.85773	1	10792498	0.00123905	2.90691
7	37285297	3.07984	19	5282404	2.84414	11	2017888	3.04882	25	353893	2.85619	18	1398845	0.00124012	2.90654
1	94453682	3.07973	32	59638176	2.84076	1	107874570	3.04867	21	14095787	2.85386	11	1202773	0.00125042	2.90294
22	4671617	3.07567	3	79003718	2.83967	19	4097663	3.04727	5	40525634	2.84949	4	42597263	0.0012509	2.90278
2	28354581	3.07452	2	1415794	2.83113	19	4097683	3.04727	1	197988373	2.84857	29	2058863	0.00125231	2.90229
4	28284728	3.05896	7	13344693	2.83026	19	4097711	3.04727	6	3866008	2.84797	27	3181142	0.00125793	2.90034
8	30208613	3.05558	3	51406880	2.82988	1	88707357	3.04177	6	3866016	2.84797	26	899150	0.0012612	2.89922
32	17387757	3.05477	32	8555490	2.82626	5	63002978	3.03937	5	355081	2.84301	14	12169249	0.00127825	2.89338
13	18745652	3.05241	14	11056463	2.82581	3	36751425	3.03765	10	15141728	2.84095	25	3229428	0.00127844	2.89332
22	4075341	3.04974	14	3359322	2.82216	6	4955701	3.03648	8	25141982	2.83951	5	36462128	0.00128218	2.89205
3	32825473	3.04826	32	45430234	2.81978	1	88707345	3.03356	9	21002942	2.83573	5	36462141	0.00128218	2.89205
1	162968653	3.04511	32	45430258	2.81978	5	28344857	3.02906	9	725883	2.83163	5	36462144	0.00128218	2.89205
25	3911439	3.04494	19	5442300	2.81915	8	8143837	3.02808	3	10534933	2.82752	2	123054671	0.00128424	2.89135
25	3911458	3.04494	3	26239161	2.81515	6	786645	3.02579	1	201993579	2.8248	1	57514890	0.00128611	2.89072
25	3911461	3.04494	4	10254582	2.81445	7	10953124	3.0225	10	7579474	2.82239	10	3774860	0.00129349	2.88824
32	65056578	3.04319	10	4810848	2.81109	19	4296647	3.01741	25	3226996	2.82044	10	3774866	0.00129349	2.88824
3	62174384	3.04306	10	4302695	2.80912	8	14987964	3.01669	25	3227003	2.82044	10	3774867	0.00129349	2.88824
3	62174583	3.04306	11	18504946	2.80747	1	50798978	3.01325	6	1924543	2.81941	10	3774872	0.00129349	2.88824
2	115730641	3.04037	4	75102314	2.80503	1	50799226	3.01325	4	10255479	2.8187	10	3774881	0.00129349	2.88824
7	8052791	3.03772	8	32721386	2.80501	10	5611539	3.00727	5	32646925	2.81813	9	20919456	0.00129486	2.88778
3	15555458	3.03727	1	164593908	2.80134	8	13198829	3.00396	5	32646935	2.81813	2	120630387	0.00130369	2.88482
2	52026057	3.03609	1	164593951	2.80134	32	23535397	3.00316	5	32646944	2.81813	7	14797538	0.00131226	2.88198
6	8622835	3.0341	22	6675290	2.79678	10	6636985	2.99811	9	21833167	2.81689	2	98139270	0.00133151	2.87566
32	34800592	3.03209	15	5818661	2.79515	32	51660160	2.99543	22	5171322	2.81511	25	5185451	0.0013326	2.8753
28	6932498	3.03042	20	11127913	2.79348	4	10285525	2.99339	19	4097663	2.81471	11	7077990	0.00133351	2.875
28	1413904	3.02827	19	5517600	2.79296	21	4519886	2.9923	19	4097683	2.81471	26	577422	0.00133432	2.87474
21	11057844	3.02541	9	21889170	2.79283	19	5486901	2.99089	19	4097711	2.81471	1	166895288	0.00135231	2.86892
4	10228641	3.0206	5	39633701	2.78975	17	132328	2.99007	3	13653457	2.81393	8	9615994	0.00136157	2.86596
2	28715514	3.02031	6	2962163	2.78781	15	12843468	2.98981	3	13653458	2.81393	8	9615997	0.00136157	2.86596
10	12989395	3.0187	10	6419593	2.78757	5	56717222	2.9879	3	13653498	2.81393	8	9616017	0.00136157	2.86596
1	194438927	3.01853	2	118786361	2.78396	19	3829308	2.98722	11	7077990	2.81174	29	2762887	0.00136688	2.86427
11	21502518	3.01631	7	14797538	2.78255	19	3829324	2.98722	2	52403757	2.8112	4	12058122	0.00136833	2.86381
10	4321371	3.00344	10	4916540	2.77858	2	151051907	2.98663	2	98139270	2.80999	18	8875719	0.00136835	2.8638
7	38302513	3.00186	4	5702945	2.77488	14	11056463	2.98224	11	1202773	2.80894	18	8875730	0.00136835	2.8638
2	117929018	3.00164	15	8566686	2.77439	8	12452827	2.97997	1	57514890	2.80812	5	50057434	0.00137645	2.86124
11	4423318	2.99608	4	34856169	2.77369	10	6634023	2.97672	18	2532705	2.80655	1	81344487	0.00138169	2.85959
11	17859880	2.9958	10	3781672	2.77277	6	13620679	2.97665	28	6742902	2.80638	5	53155414	0.00138316	2.85913
2	27878274	2.99468	20	8147659	2.77158	22	7347256	2.97552	28	6742956	2.80638	1	81266059	0.00138672	2.85801
17	132328	2.98888	5	53620212	2.77094	4	10168235	2.97538	8	7904808	2.80437	8	25141982	0.00138812	2.85757
10	4796306	2.98477	5	53620217	2.77094	4	10168295	2.97538	25	3257976	2.80417	31	31436140	0.00138996	2.857
32	45294578	2.98415	5	53620224	2.77094	6	4955741	2.97405	3	117540439	2.79322	5	32647129	0.00140251	2.85309
9	22005844	2.9833	20	996906	2.76795	19	3469545	2.97281	22	1643541	2.79287	1	895638	0.00140772	2.85148
1	50798978	2.98112	5	2370333	2.76647	8	12736974	2.96941	6	19738116	2.79038	14	5455870	0.00140807	2.85137
27	4622669	2.98069	26	1169929	2.76552	8	12736980	2.96941	7	37311361	2.78857	10	7211657	0.00141173	2.85025
6	31642735	2.97965	2	77126635	2.76444	10	3692589	2.9637	18	6036778	2.78705	2	52404048	0.00141995	2.84773
4	76081904	2.97541	1	193232792	2.75569	3	32023755	2.96236	18	6036783	2.78705	14	9355171	0.00142362	2.84661
12	20891129	2.97071	15	8498328	2.75503	26	1040096	2.95452	18	6036818	2.78705	31	2097736	0.00142823	2.8452
6	2630650	2.9704	27	3604876	2.7518	1	1274525	2.95352	25	3229428	2.785	9	1882758	0.00145141	2.83821
19	2611940	2.96734	4	10348095	2.7511	3	10534933	2.95107	2	148329115	2.77969	25	3257976	0.00145242	2.83791
25	3911510	2.9661	10	7579439	2.74773	4	10166814	2.95064	10	5702888	2.77869	4	10320396	0.00145687	2.83658
3	117540404	2.9658	4	76089656	2.74729	19	3829290	2.95021	24	4020344	2.77848	4	10320424	0.00145687	2.83658
30	32616008	2.96357	8	6602614	2.74168	1	109982022	2.94879	24	4020350	2.77848	7	39167124	0.00146316	2.83471
24	35164	2.96256	6	2630650	2.74111	10	16928089	2.94856	11	2405878	2.77759	2	11335109	0.00146335	2.83465
24	35174	2.96256	25	1759329	2.73935	10	16928108	2.94856	9	1882758	2.77637	25	4843999	0.0014674	2.83345
2	31141894	2.95729	2	131829107	2.73839	28	156559	2.94738	25	3257724	2.77607	27	1492094	0.00146951	2.83283
5	26858331	2.95517	21	13632609	2.73377	9	21833167	2.94706	32	31436140	2.7727	1	201993579	0.00147215	2.83205
19	3469545	2.95314	21	13632647	2.73377	2	142750788	2.94653	6	4739299	2.77234	14	12108299	0.00147984	2.82978
19	4296843	2.95186	18	7451302	2.73036	2	28715514	2.9441	4	76089656	2.76911	27	4450929	0.00149075	2.82659
7	12207013	2.94883	21	2271242	2.72692	8	8143789	2.94349	3	52701691	2.76742	2	148053284	0.00149725	2.82471
1	179878206	2.94321	3	44130414	2.72526	1	120813493	2.93666	5	53155414	2.7664	3	10534933	0.00150378	2.82282
1	179878229	2.94321	2	114834996	2.72501	8	7858735	2.93631	4	9993196	2.76601	6	4739299	0.00150635	2.82207
1	179878231	2.94321	10	4235505	2.72499	8	558620	2.93476	14	12169249	2.76122	20	10799023	0.00150665	2.82199
1	179878426	2.94321	19	5780750	2.72467	3	47896558	2.93286	4	10399107	2.76101	7	12090147	0.00150883	2.82136
1	179878428	2.94321	2	119087669	2.72434	2	118844306	2.9304	8	13178133	2.75894	10	4235505	0.00151062	2.82084
2	117534013	2.94296	2	119087671	2.72434	2	52026057	2.92952	8	13178134	2.75894	28	3828966	0.00151874	2.81852
1	107898258	2.94216	27	3605097	2.72225	1	29610496	2.92856	4	5700688	2.75882	28	6610201	0.00152096	2.81788
1	107898461	2.94216	1	58580025	2.71869	10	6969352	2.92847	4	12058122	2.75783	6	4800947	0.00153077	2.81509
6	31642455	2.94213	25	1950322	2.71235	26	1040103	2.92763	6	4800947	2.75678	10	4810848	0.00153589	2.81364
1	143982505	2.94006	3	26239216	2.71138	4	9993246	2.91879	1	2093169	2.75656	1	2093169	0.00155536	2.80817
16	5278447	2.93504	3	26239224	2.71138	4	9993252	2.91879	20	10798837	2.75507	6	1924543	0.00155911	2.80712
2	1710063	2.93412	20	9191789	2.7093	4	9993268	2.91879	21	12170681	2.75459	2	66692051	0.00156591	2.80523
5	63472788	2.93404	20	9191816	2.7093	10	4321371	2.91727	19	3829308	2.75436	25	3257724	0.0015706	2.80393
30	32541853	2.93271	4	61748240	2.70868	18	8200539	2.91472	19	3829324	2.75436	25	4223868	0.00157182	2.8036
25	418833	2.93257	4	9948930	2.70832	27	4622890	2.90957	14	17621682	2.75127	28	2516461	0.00157562	2.80255
25	418837	2.93257	8	12940323	2.70796	17	132345	2.9071	2	116833023	2.75089	28	6179161	0.00159028	2.79853
19	5486901	2.93255	15	15566601	2.7029	32	25971887	2.90181	7	38651028	2.74856	4	10348128	0.00159582	2.79702
2	108163013	2.92937	22	6913469	2.70254	14	12109892	2.90153	2	118693736	2.7475	1	76347581	0.00160261	2.79517
25	1759329	2.92745	22	6913487	2.70254	2	50372817	2.90091	10	6634023	2.7469	5	33846409	0.00160536	2.79443
10	12115055	2.92685	2	148136155	2.70011	2	4724889	2.90047	2	121660815	2.74684	11	7078005	0.0016067	2.79407
10	12115061	2.92685	3	14282594	2.7001	2	144254587	2.89683	32	58913823	2.746	29	3680780	0.00161091	2.79293
5	2425403	2.92462	19	3905667	2.69971	8	12940332	2.89625	11	7078005	2.74454	2	120630609	0.0016206	2.79032
1	50857211	2.92457	2	148135885	2.69627	22	6900163	2.89587	25	3242692	2.74307	20	3879138	0.00162291	2.7897
1	50857556	2.92457	10	7579609	2.69351	22	7347254	2.89429	25	3242713	2.74307	25	3242692	0.00163234	2.78719
30	33405379	2.92371	10	7579627	2.69351	1	117533365	2.89004	16	2394040	2.74179	25	3242713	0.00163234	2.78719
9	3148382	2.92176	10	7579689	2.69351	28	6645201	2.8888	32	51660171	2.73992	31	49560558	0.00163373	2.78682
4	10190577	2.92131	24	4463559	2.69325	18	8200516	2.88682	1	895638	2.73904	10	7579477	0.0016453	2.78375
22	6916428	2.92065	7	11339728	2.68966	5	9445551	2.8815	7	12090147	2.72925	10	7579481	0.0016453	2.78375
10	6637241	2.91592	18	3135269	2.68923	2	39645961	2.87665	5	32647129	2.72822	3	52696428	0.00164861	2.78288
6	1992796	2.91016	18	3135277	2.68923	18	8776124	2.87556	19	3829290	2.72675	10	5597737	0.00166936	2.77745
1	9475308	2.90742	28	4502971	2.68819	10	5597737	2.87407	10	6514691	2.72636	3	117031848	0.00167888	2.77498
22	3961802	2.90203	28	4502995	2.68819	22	6899899	2.87171	2	120630387	2.72617	2	52403757	0.00167919	2.7749
20	6857643	2.90122	7	8049863	2.68807	14	15074967	2.87126	2	144705238	2.72105	7	8265508	0.00169113	2.77182
25	112590	2.89957	2	1415540	2.68714	4	48212546	2.87079	10	3774860	2.71967	16	5974727	0.00169291	2.77137
22	4941057	2.89881	4	10180653	2.68641	18	8233513	2.86987	10	3774866	2.71967	25	182610	0.00169859	2.76991
10	7775589	2.89799	3	44878287	2.68582	5	28344642	2.86626	10	3774867	2.71967	5	33989360	0.00170762	2.76761
2	27223073	2.89565	6	3008245	2.68459	14	10080515	2.86133	10	3774872	2.71967	14	17621682	0.00171601	2.76548
8	6602614	2.89564	25	3227012	2.68378	14	10080540	2.86133	10	3774881	2.71967	2	144705238	0.00172072	2.76429
9	22005491	2.8922	10	6725756	2.68126	4	10285510	2.86117	7	14797800	2.7191	5	36214668	0.00172076	2.76428
4	3755729	2.89153	10	12018400	2.68059	5	28596656	2.86012	7	14797812	2.7191	5	1980421	0.00172214	2.76393
32	19275246	2.89008	4	10320396	2.67976	5	6835108	2.84985	20	10799023	2.71624	2	136466784	0.00172464	2.7633
1	143982527	2.8869	4	10320424	2.67976	32	15341686	2.84656	25	182610	2.71438	1	140152303	0.00172499	2.76321
8	30176319	2.88547	10	12018060	2.67947	4	10252711	2.84614	16	5974727	2.71419	18	3135269	0.0017312	2.76165
4	75802607	2.88321	10	11944083	2.67758	19	3717798	2.84571	32	25971887	2.71002	18	3135277	0.0017312	2.76165
2	39645961	2.88167	14	136453	2.67269	19	3717838	2.84571	3	117031848	2.70589	2	121929568	0.00173252	2.76132
5	7481435	2.87984	8	5865215	2.67085	6	13651109	2.84289	2	111283240	2.70577	18	8233513	0.00174066	2.75929
1	201122833	2.87824	5	36834256	2.66909	6	13651112	2.84289	2	111283250	2.70577	25	4323675	0.00175621	2.75542
10	15493880	2.87818	1	54474562	2.66677	32	9192975	2.84183	20	3879138	2.70566	2	148247122	0.00175782	2.75503
10	12115021	2.87644	10	168145	2.66566	3	15555403	2.8374	18	8875719	2.70442	10	4367958	0.00176762	2.75261
1	194456381	2.86693	5	4493555	2.66541	21	1594446	2.83669	18	8875730	2.70442	6	3411037	0.0017752	2.75075
32	32745197	2.86614	1	195967129	2.66471	21	1594518	2.83669	15	3464228	2.70121	16	2394040	0.00178039	2.74949
11	17859796	2.86384	10	4778567	2.6626	13	20154123	2.83378	1	2089200	2.70095	5	33762776	0.0017832	2.7488
10	4891046	2.85658	3	117540404	2.66249	10	6633822	2.83305	5	1980421	2.70093	1	3242771	0.00178974	2.74721
16	4997129	2.85583	10	11944089	2.66045	19	3821433	2.8324	28	6805838	2.70039	4	10320354	0.00179102	2.7469
6	9383716	2.85455	9	10975408	2.65986	14	12109881	2.83199	10	4810848	2.69891	4	5700976	0.00179119	2.74686
2	118786361	2.85234	12	6011243	2.65921	14	12169249	2.82735	5	512246	2.69817	24	4020558	0.00179368	2.74625
1	113165654	2.85205	12	6011274	2.65921	8	30208653	2.82421	5	36214668	2.6956	24	4020565	0.00179368	2.74625
32	72668226	2.85009	10	12832575	2.65893	8	30208658	2.82421	4	10335201	2.69363	13	4071040	0.00179563	2.74578
7	11564233	2.84909	32	51660160	2.65816	8	30208659	2.82421	5	32647064	2.69062	2	24693295	0.00180456	2.74363
7	11564234	2.84909	15	6816390	2.65694	21	5103179	2.82167	19	3496497	2.68941	2	111283240	0.00181955	2.74004
7	11564250	2.84909	10	6706328	2.65506	10	1272466	2.8202	6	3411037	2.6892	2	111283250	0.00181955	2.74004
32	15579792	2.84861	20	10548876	2.65356	8	34077765	2.81679	21	12449494	2.68889	19	6105466	0.00182572	2.73857
8	6587344	2.84585	19	5282685	2.65214	18	8875719	2.81532	4	10320354	2.68645	19	4098016	0.00182627	2.73844
13	21456731	2.84437	2	6262007	2.65107	18	8875730	2.81532	1	867631	2.68577	14	12108240	0.00183415	2.73657
27	3545708	2.8424	2	6262009	2.65107	1	50857211	2.81442	1	867633	2.68577	22	5171322	0.00183416	2.73656
5	2218046	2.83771	1	202069482	2.64821	1	50857556	2.81442	1	9361228	2.68439	1	76347612	0.00184437	2.73415
25	3343101	2.8368	1	202069483	2.64821	6	31937447	2.81136	3	98098350	2.68119	7	27826495	0.001853	2.73212
32	46680355	2.83459	10	4337063	2.64687	13	21922936	2.80925	2	121929568	2.67676	1	76347568	0.00185379	2.73194
5	12173270	2.83344	2	144274526	2.64568	3	32023801	2.80753	22	8113699	2.67375	18	6036778	0.0018575	2.73107
28	6718391	2.83276	32	49560537	2.64317	2	24989312	2.80747	6	13620679	2.67307	18	6036783	0.0018575	2.73107
28	6718425	2.83276	7	11366306	2.64146	10	5598073	2.80582	10	4367958	2.67104	18	6036818	0.0018575	2.73107
6	1686327	2.83118	2	141455567	2.64049	6	1924543	2.80095	5	33631878	2.66923	26	8095	0.00187253	2.72757
21	5517877	2.83063	2	136840768	2.63995	4	10149651	2.79778	2	114834996	2.66497	10	3781577	0.00187875	2.72613
4	57944145	2.82773	2	117489262	2.63848	1	18106644	2.7967	7	39167124	2.66416	10	3781585	0.00187875	2.72613
25	3909752	2.82405	6	7917295	2.63606	1	18109070	2.7967	10	3781577	2.66304	1	2089200	0.00188224	2.72532
25	3909777	2.82405	2	115645247	2.63422	6	13651026	2.79589	10	3781585	2.66304	10	12115055	0.00188474	2.72475
25	3913871	2.82405	2	115645260	2.63422	14	11701947	2.7944	2	148247122	2.66249	10	12115061	0.00188474	2.72475
25	3913875	2.82405	32	70440189	2.63212	10	6180783	2.792	1	76347581	2.66236	15	5839401	0.0018859	2.72448
1	70660506	2.82365	25	4810887	2.63117	5	9776517	2.79172	9	5081810	2.66202	4	12065563	0.00188755	2.7241
1	88707345	2.82348	10	12058583	2.6296	5	63346006	2.79119	3	97796225	2.66073	4	12065567	0.00188755	2.7241
9	21999627	2.82334	30	37737763	2.62786	21	5283655	2.79093	1	47252191	2.65966	4	12065585	0.00188755	2.7241
9	21999678	2.82334	7	11339748	2.62753	4	10348102	2.78987	5	2339862	2.65602	4	12065835	0.00188755	2.7241
11	19484165	2.82286	10	7579474	2.62465	18	8829528	2.78819	21	6576844	2.65592	6	3866008	0.00189003	2.72353
1	117802493	2.82186	1	169757997	2.62423	32	46680355	2.788	24	4020558	2.65518	6	3866016	0.00189003	2.72353
1	117802498	2.82186	1	200457613	2.62366	28	6932498	2.78698	24	4020565	2.65518	18	4437972	0.00189774	2.72176
19	4296882	2.82147	3	4494188	2.62126	10	17720850	2.78653	2	136466784	2.65483	28	4751007	0.00190693	2.71967
6	13620679	2.82062	5	2425403	2.61995	5	9776505	2.78608	19	6105466	2.65068	27	3078014	0.00191859	2.71702
16	2394040	2.81681	30	37778439	2.61771	4	67874693	2.78217	2	52404328	2.64732	6	3403314	0.0019359	2.71312
19	5517600	2.81648	4	61748176	2.61681	2	10584197	2.78197	6	3403314	2.64629	2	120630375	0.00193666	2.71295
6	31932449	2.81233	15	3464228	2.61481	18	8182452	2.78168	19	3878474	2.64094	3	80898460	0.00195452	2.70896
22	6826808	2.81169	7	37297822	2.61343	1	202805674	2.78024	15	3324111	2.64027	7	38651028	0.00195862	2.70805
11	20756020	2.8111	11	18505123	2.61284	9	22066533	2.77849	1	109751733	2.63953	10	7331168	0.00196528	2.70658
18	8233513	2.81065	4	5702938	2.61183	1	29600451	2.77669	2	11335109	2.63763	10	7331171	0.00196528	2.70658
30	34220244	2.8106	32	70441949	2.61028	10	7819871	2.77622	5	28549990	2.63634	4	9981562	0.00196703	2.70619
10	7791467	2.80976	20	10853891	2.60836	2	118669471	2.77575	4	74916340	2.63547	10	3692588	0.00196984	2.70557
12	2806944	2.80907	10	15112486	2.60549	9	14185672	2.77509	4	74916341	2.63547	9	21002931	0.00197341	2.70478
12	2806945	2.80907	4	48212546	2.60211	5	38340324	2.7748	4	74916342	2.63547	2	35518321	0.0019806	2.7032
8	12165104	2.80892	2	148135923	2.60071	4	10056839	2.7746	21	13434459	2.63459	29	1470785	0.00198687	2.70183
8	12452827	2.80862	10	7814778	2.60018	4	10056841	2.7746	10	12115055	2.6308	1	57452036	0.00198867	2.70144
4	64372609	2.80475	2	118699224	2.59482	3	32023715	2.77154	10	12115061	2.6308	22	5171043	0.00200777	2.69729
1	88707357	2.80446	10	7243624	2.5944	2	28789996	2.76635	13	6139107	2.62988	1	867631	0.00200998	2.69681
32	36158769	2.80444	1	76347612	2.59233	3	98098350	2.76509	10	5597737	2.62803	1	867633	0.00200998	2.69681
4	10056743	2.80163	10	6634023	2.59126	24	4085092	2.7568	3	80898460	2.62712	9	21243484	0.00202373	2.69385
1	195548853	2.80092	10	5099075	2.58937	10	3814242	2.75118	5	8243241	2.62465	6	4800685	0.00203556	2.69132
30	33656219	2.79617	14	12169211	2.58929	7	10953404	2.75097	3	49921016	2.62422	6	4800713	0.00203556	2.69132
30	33789345	2.79617	25	4812931	2.58872	2	45680770	2.74923	2	35519968	2.62408	2	148054306	0.00204362	2.6896
30	34211889	2.79617	13	12786675	2.5872	21	7119451	2.74833	1	81266059	2.61978	19	3878474	0.00204607	2.68908
32	70294228	2.79504	13	12786682	2.5872	22	7347066	2.747	8	32753793	2.61932	5	512246	0.00204955	2.68834
10	4337079	2.79494	13	12786707	2.5872	28	1229131	2.74686	15	16449344	2.61857	31	51660171	0.00205194	2.68783
1	29600451	2.7917	4	9981853	2.58626	28	1229141	2.74686	15	16449361	2.61857	15	9479695	0.0020568	2.68681
8	27165140	2.78758	4	9981854	2.58626	14	15050212	2.74552	10	7579477	2.61852	10	4337079	0.00206743	2.68457
24	3220810	2.78557	14	291804	2.58605	22	6995786	2.74513	10	7579481	2.61852	31	25971887	0.00206876	2.68429
3	33800168	2.77941	10	4235530	2.58553	4	10057105	2.74297	5	50057434	2.61808	9	5081810	0.00207474	2.68304
4	10335201	2.77792	21	2271176	2.58525	4	55042633	2.74131	10	3692588	2.61633	2	148247085	0.00207679	2.68261
9	1695213	2.77407	11	2804091	2.58474	1	121754131	2.73923	9	20999084	2.61499	29	389391	0.00210077	2.67762
4	10216237	2.7726	18	4997522	2.58345	19	258823	2.736	5	2425403	2.61459	21	6576844	0.00210158	2.67745
26	2861	2.77135	1	76347568	2.5802	2	35518475	2.73537	10	4235505	2.61394	3	13653457	0.00210715	2.6763
26	2896	2.77135	21	14095787	2.57951	32	359345	2.73288	2	62567334	2.61388	3	13653458	0.00210715	2.6763
2	28336757	2.77015	10	6489117	2.57945	2	133453716	2.73281	6	29645461	2.61172	3	13653498	0.00210715	2.6763
1	16420845	2.76976	15	11309066	2.57578	24	3469298	2.73254	1	3242771	2.61029	2	1849437	0.00212735	2.67216
32	60082407	2.76873	1	1682593	2.57546	32	46445425	2.73218	22	5171043	2.60905	2	24693268	0.00212915	2.67179
20	9891075	2.76785	21	5824549	2.57544	19	5517600	2.72988	1	76347612	2.609	10	7245370	0.00213114	2.67139
28	1360023	2.76654	21	5824558	2.57544	10	7331168	2.72809	1	25013295	2.60873	7	11340038	0.00213116	2.67138
9	1908353	2.76474	8	13520784	2.57459	10	7331171	2.72809	7	27826495	2.60799	3	97796225	0.00216804	2.66393
2	83732	2.76356	5	14711336	2.57447	12	20480507	2.72808	14	12108299	2.60721	9	739753	0.00217535	2.66247
28	2350196	2.76187	10	6821580	2.57263	8	6587344	2.72766	1	76347568	2.60705	29	1078967	0.00218733	2.66009
4	10190424	2.75959	21	6003898	2.5724	1	107794543	2.72752	7	14797538	2.60614	13	6139107	0.00218744	2.66006
25	2230616	2.75791	25	180620	2.57138	8	27994675	2.72678	4	9932565	2.60587	28	2192199	0.00219594	2.65838
24	2572440	2.7568	13	1828516	2.56962	8	27994682	2.72678	4	9932617	2.60587	4	34856169	0.00220381	2.65683
19	6401436	2.75561	3	14286186	2.56834	10	17788461	2.72433	4	9932638	2.60587	8	32958027	0.00221048	2.65551
25	5964770	2.75449	1	201569684	2.56615	15	9356264	2.72104	2	101920607	2.6043	2	100937780	0.00222911	2.65187
4	75675302	2.75237	2	35519968	2.56556	10	11944018	2.72063	2	120630609	2.6038	2	50372817	0.00223073	2.65155
6	31937110	2.75205	8	27994675	2.56493	2	142295011	2.71704	10	7604742	2.60219	6	29645461	0.00224114	2.64953
6	31937121	2.75205	8	27994682	2.56493	5	11961627	2.71556	10	4395008	2.60202	2	109145356	0.0022464	2.64851
19	5442338	2.7511	1	76347581	2.56415	8	30208613	2.71355	9	739753	2.59993	1	116304719	0.00225462	2.64693
16	2394069	2.75024	32	4196267	2.56347	5	53620212	2.71011	10	6640558	2.59906	1	116304723	0.00225462	2.64693
4	73439431	2.75008	2	136817793	2.56271	5	53620217	2.71011	10	6640560	2.59906	2	96584882	0.00227836	2.64238
3	72353741	2.74959	1	57514890	2.56065	5	53620224	2.71011	32	49560558	2.59871	1	109751733	0.00228132	2.64181
9	22008549	2.74157	2	136655201	2.55981	9	5081810	2.70666	5	34217171	2.59853	1	9441750	0.00230173	2.63795
8	12165032	2.7414	27	1544749	2.55925	14	4954657	2.7064	2	1710063	2.59798	28	6653867	0.00230828	2.63671
10	5759427	2.7385	2	119382596	2.55761	5	39094505	2.7058	11	20712920	2.59681	5	39046112	0.00232156	2.63422
2	76018183	2.73696	3	25889752	2.55656	7	13314063	2.7056	11	20712935	2.59681	5	36481650	0.00232267	2.63401
16	7303783	2.73438	30	74861726	2.55519	7	13314068	2.7056	6	2630650	2.5966	2	119180644	0.00233669	2.6314
16	7303805	2.73438	1	20168038	2.55413	7	13314074	2.7056	19	4098016	2.59599	3	117540404	0.00236993	2.62526
17	132345	2.73307	23	783623	2.55393	1	124992747	2.70535	2	39645961	2.5936	7	1591823	0.002373	2.6247
28	6798689	2.73174	4	9932565	2.55349	7	36257875	2.7042	2	123460652	2.59289	29	473440	0.00237342	2.62463
30	34355497	2.73082	4	9932617	2.55349	11	2804091	2.70236	2	148247085	2.59268	11	2804091	0.00237913	2.62358
5	7481175	2.7255	4	9932638	2.55349	5	28344608	2.70062	8	12982526	2.59264	3	51406880	0.00238256	2.62296
8	30208653	2.72434	7	27826495	2.55272	24	3469297	2.69757	2	1849437	2.59165	15	3464228	0.00238648	2.62224
8	30208658	2.72434	3	52701456	2.55086	19	5556804	2.69693	25	3227012	2.59135	2	122222730	0.00242879	2.61461
8	30208659	2.72434	2	118669471	2.54839	17	63433	2.69539	1	81344487	2.59013	2	24693260	0.00243038	2.61433
4	9145977	2.72113	11	2406107	2.5477	17	63468	2.69539	25	4763394	2.58997	2	146184355	0.00243428	2.61363
4	9145998	2.72113	4	10348152	2.54743	17	63498	2.69539	5	33762776	2.58864	5	35154384	0.00243596	2.61333
4	9146006	2.72113	2	1325860	2.54595	10	4049286	2.69281	21	9166383	2.58741	16	5989987	0.00243654	2.61323
4	9146039	2.72113	21	8113834	2.5457	27	3545708	2.69044	5	33841880	2.58603	2	101205231	0.00244368	2.61196
7	148697	2.72087	20	11112867	2.54465	2	50373115	2.69032	8	7865658	2.58462	21	9166383	0.00244496	2.61173
15	1216478	2.72012	14	7303238	2.54353	5	62713339	2.68758	13	4071040	2.58375	2	148042677	0.00245355	2.6102
2	117536446	2.71999	2	35568581	2.54147	5	10644998	2.68653	6	3741774	2.58337	7	37548637	0.0024611	2.60887
8	15378632	2.71859	2	34050543	2.53986	24	3469231	2.68387	3	40472193	2.58302	27	4359502	0.00246645	2.60793
7	12404143	2.71727	28	2734046	2.53939	17	63503	2.68372	10	2177879	2.58093	11	20712920	0.00247289	2.60679
8	27994675	2.71528	25	3143328	2.53912	32	70441949	2.68329	2	35518321	2.58061	11	20712935	0.00247289	2.60679
8	27994682	2.71528	21	2131099	2.53878	9	19809303	2.68069	4	34856169	2.58043	1	25013492	0.00248829	2.6041
1	29600204	2.7149	18	3135282	2.53836	18	8538091	2.67554	7	37548637	2.58013	15	3464466	0.00249831	2.60235
2	112499629	2.71487	5	10153535	2.5365	3	10781551	2.67489	2	100937780	2.57865	21	13434459	0.00250192	2.60173
1	94723794	2.71363	4	61748164	2.53525	21	14046755	2.67456	8	31557067	2.57733	2	151667252	0.00251098	2.60016
2	78795298	2.70995	2	1415719	2.53091	2	27471347	2.67244	30	560300	2.5771	2	113440078	0.0025145	2.59955
7	14797612	2.70904	15	2751026	2.52972	32	19272865	2.6723	6	4800685	2.57677	2	148565225	0.00252318	2.59805
7	14797625	2.70904	27	3579320	2.52917	1	179208157	2.66951	6	4800713	2.57677	2	1415540	0.00253233	2.59648
7	14797628	2.70904	14	11056431	2.52851	22	4853393	2.66823	2	24693295	2.57373	2	121921893	0.00253444	2.59612
2	45580038	2.70846	2	77126600	2.52797	32	57971118	2.66739	5	36481650	2.57265	2	39645961	0.00254448	2.5944
2	45580109	2.70846	2	77126601	2.52797	25	112590	2.66675	2	35519992	2.57185	10	2177879	0.00254507	2.5943
7	10953404	2.70675	9	24926126	2.5259	22	7347098	2.66585	32	23535397	2.5718	5	28549990	0.00255638	2.59237
4	48497087	2.70266	1	61113579	2.5253	1	120813444	2.66324	2	120630375	2.57128	2	52404328	0.00258223	2.588
18	6298929	2.70195	10	6709258	2.52358	1	120813454	2.66324	2	54982020	2.5698	3	52445452	0.00258245	2.58797
2	43603263	2.70123	1	119400668	2.52298	5	62295434	2.66295	16	5989987	2.56668	3	36581055	0.0025924	2.5863
11	21502537	2.69675	6	4955745	2.52181	4	10149675	2.65998	6	9264729	2.56635	10	7579439	0.00261128	2.58315
2	72360914	2.69347	6	4955748	2.52181	4	10149678	2.65998	2	96584882	2.56535	29	2854116	0.0026156	2.58243
4	10255479	2.6922	6	4955749	2.52181	10	12003787	2.65704	6	19734927	2.5634	2	131808096	0.00262254	2.58128
3	59899861	2.69143	10	6626141	2.52118	21	3395686	2.65579	29	291959	2.56075	20	1832597	0.00262523	2.58083
3	59900152	2.69143	4	10348128	2.51678	21	11221456	2.65499	10	7211657	2.56014	10	5272767	0.0026316	2.57978
28	6798497	2.69085	2	80730848	2.51449	3	47934774	2.65312	14	15130389	2.55881	15	3464495	0.00263995	2.5784
2	133453716	2.68801	2	153823119	2.51362	1	79665605	2.65152	1	9441750	2.55791	14	5455897	0.0026598	2.57515
3	59899817	2.68538	2	118714003	2.51255	1	50790659	2.65101	7	37023052	2.55605	14	5455898	0.0026598	2.57515
10	4915147	2.6822	6	4955771	2.51189	4	28549814	2.64948	7	37023075	2.55605	14	5455944	0.0026598	2.57515
14	4954374	2.68207	2	35555937	2.51146	2	35518350	2.64931	2	101205231	2.55506	15	16449344	0.00268091	2.57172
10	2177879	2.68108	20	9185232	2.51064	2	134311086	2.6476	5	28589546	2.55475	15	16449361	0.00268091	2.57172
1	30491173	2.67951	19	5442338	2.50921	16	5098519	2.6462	9	21002931	2.55326	1	74304831	0.00268765	2.57063
10	4337063	2.67872	6	32635429	2.50908	21	11117612	2.64586	2	148053284	2.55179	1	74305058	0.00268765	2.57063
4	28284705	2.67832	19	5839725	2.50686	22	6916428	2.6446	4	5448856	2.55094	3	87376727	0.00269359	2.56967
14	4954398	2.67814	10	17241408	2.50595	1	177054140	2.64366	5	2272972	2.54895	28	4063754	0.00269694	2.56913
21	13788575	2.67523	10	15179442	2.50561	1	177054169	2.64366	14	17667505	2.54763	13	537357	0.00270966	2.56709
4	67322991	2.67471	5	23828452	2.50463	4	68333856	2.64289	6	3741552	2.54684	1	202763884	0.00271756	2.56582
28	6798709	2.67244	5	23828502	2.50463	20	6857561	2.6422	6	3741556	2.54684	18	3135355	0.00271882	2.56562
18	6326756	2.67244	22	6826773	2.50447	10	4319438	2.64089	1	140152303	2.54474	7	37023052	0.00272239	2.56505
18	6326789	2.67244	28	4751007	2.50436	10	7819868	2.64046	3	52445452	2.54436	7	37023075	0.00272239	2.56505
18	6326791	2.67244	14	12108292	2.50338	10	7819869	2.64046	5	34217210	2.54333	27	415476	0.00272696	2.56432
25	3913926	2.67033	1	69260676	2.50256	20	11771859	2.64024	5	34029134	2.54239	2	112371376	0.0027309	2.56369
29	2925410	2.66987	20	1479112	2.50227	13	21922907	2.64001	10	7331168	2.5416	5	2339862	0.00273451	2.56312
1	81265737	2.66883	6	14260518	2.50028	10	6634102	2.63965	10	7331171	2.5416	31	62757181	0.00273539	2.56298
19	2467160	2.66876	5	4493521	2.4991	1	155660722	2.63953	2	149463729	2.54026	7	13344693	0.00275599	2.55972
1	179208157	2.66835	10	6709518	2.49856	21	10175555	2.63823	8	32958027	2.5398	2	58412226	0.00275874	2.55929
8	5651197	2.66779	1	20168276	2.49753	21	10175592	2.63823	7	14942524	2.53975	27	1545201	0.00276451	2.55838
8	2436957	2.66755	5	41507743	2.49571	21	10175814	2.63823	4	9981562	2.53942	5	50068856	0.00276494	2.55831
1	165696248	2.66653	5	41507766	2.49571	21	10175815	2.63823	8	24376722	2.53865	2	98129371	0.00277217	2.55718
9	14185672	2.66579	14	11284113	2.49379	21	10175863	2.63823	21	12449268	2.53848	7	14942524	0.00277749	2.55635
5	12902961	2.66451	2	45270870	2.49268	15	2612735	2.6369	2	151667252	2.53733	26	724820	0.00277898	2.55611
1	83625381	2.6642	24	4020571	2.49265	8	558569	2.63678	10	3781672	2.53613	2	120630430	0.00278182	2.55567
10	11944089	2.66412	3	60791604	2.49253	32	68762720	2.63603	6	3404455	2.53515	25	3227012	0.00278231	2.55559
10	3692589	2.66303	2	136467083	2.49229	3	7492281	2.63582	32	34670489	2.53515	4	74916340	0.0027887	2.5546
21	12431557	2.66289	4	10345920	2.49202	17	34612	2.63468	4	12065563	2.5339	4	74916341	0.0027887	2.5546
5	64241495	2.6565	7	27790399	2.49109	18	8374384	2.6338	4	12065567	2.5339	4	74916342	0.0027887	2.5546
28	2278537	2.65434	1	80012244	2.49088	10	4319387	2.63379	4	12065585	2.5339	4	10190659	0.0027946	2.55368
16	11697199	2.65404	14	11751859	2.49074	1	117805488	2.63352	4	12065835	2.5339	13	16079560	0.00279723	2.55327
4	10438162	2.65328	10	5380934	2.49063	5	12902958	2.63324	7	11340038	2.53369	10	3781672	0.00279996	2.55285
25	432460	2.65324	1	163388526	2.49006	1	26665190	2.63259	15	12843468	2.5335	2	54982020	0.00280064	2.55274
1	1128028	2.65156	5	3358533	2.48337	2	118693736	2.63246	10	7245370	2.53009	5	294138	0.00280093	2.5527
5	6835108	2.64978	2	51481307	2.48266	3	75533509	2.63	14	9355171	2.528	14	17667505	0.0028021	2.55252
2	45680770	2.64856	8	33920395	2.47986	24	515355	2.6299	5	12173270	2.52735	9	1391702	0.00280904	2.55144
19	4046194	2.64787	19	5677135	2.47953	8	12498467	2.62967	5	35154384	2.52555	6	3404455	0.00282123	2.54956
8	25105399	2.64694	4	10347943	2.47782	2	105829442	2.62783	3	36581055	2.52412	2	149548355	0.00282539	2.54892
12	20858262	2.64656	10	15141728	2.47722	14	11056431	2.6264	1	57452036	2.52347	2	111283321	0.00283396	2.54761
2	28789697	2.64612	10	4430465	2.47667	14	11056439	2.62631	10	6489117	2.52331	2	111283326	0.00283396	2.54761
3	59899832	2.64605	14	3359312	2.47559	28	6050772	2.62335	9	21243484	2.52318	2	111283348	0.00283396	2.54761
21	3296748	2.64604	14	3359316	2.47559	18	1070211	2.62128	3	51406880	2.52251	5	38463033	0.00283501	2.54745
32	49556782	2.64434	4	9992997	2.47485	21	14032588	2.62022	4	5448923	2.52227	5	28589546	0.0028515	2.54493
2	28472228	2.64146	13	16671458	2.47474	2	19622304	2.61966	4	5448924	2.52227	5	33841882	0.00285194	2.54486
14	15130095	2.64117	13	16671468	2.47474	8	12996910	2.61883	9	10975395	2.51686	9	21243470	0.00286861	2.54233
13	18693722	2.64115	19	5282422	2.47307	8	6586227	2.61828	19	3773423	2.51679	18	3135282	0.00288251	2.54023
1	155614642	2.6394	7	1543365	2.47259	3	75441283	2.61632	7	13344693	2.51678	10	12018400	0.0028829	2.54017
4	22850563	2.63817	7	1543379	2.47259	19	4046194	2.61516	2	153702135	2.51613	25	4297272	0.00288513	2.53984
1	159498191	2.6376	18	5137048	2.47239	7	2968602	2.61366	1	80025406	2.5145	31	34670489	0.00289119	2.53892
8	30176046	2.63726	10	3781837	2.47086	5	10645012	2.61347	1	80025407	2.5145	3	1328779	0.00290212	2.53728
7	12582357	2.63708	20	10378457	2.47062	5	10645025	2.61347	1	80025464	2.5145	2	102105694	0.00290463	2.53691
1	68015963	2.63688	4	10438161	2.46995	2	112499576	2.61224	3	346904	2.51368	9	21002956	0.00291201	2.53581
10	11944083	2.63611	18	5118680	2.46927	26	1169929	2.61086	8	12940315	2.51216	1	26664390	0.00291774	2.53495
9	9782997	2.63578	2	118667752	2.46829	1	64515246	2.60924	2	102105694	2.51198	2	121783692	0.0029183	2.53487
2	115645048	2.63577	2	118667957	2.46829	1	144394794	2.60789	4	5700976	2.50831	27	243462	0.00294186	2.53138
30	49729838	2.63427	5	33989360	2.46782	1	144394854	2.60789	2	111283321	2.50785	7	27826487	0.00295322	2.5297
30	49730034	2.63427	11	17852091	2.46748	8	12165032	2.60676	2	111283326	2.50785	3	346904	0.00295489	2.52946
27	4829271	2.63324	7	12582357	2.46712	21	3391351	2.60457	2	111283348	2.50785	5	35044727	0.00295871	2.5289
20	9787492	2.63264	9	17864820	2.46658	1	89013819	2.60394	10	12018400	2.50707	5	35044729	0.00295871	2.5289
4	10190340	2.63155	9	17864821	2.46658	14	4882189	2.59975	2	24693268	2.50643	2	144679931	0.00296519	2.52795
14	15130389	2.63071	7	39132774	2.4651	2	152452389	2.59918	2	88114670	2.50409	10	1933091	0.00296897	2.52739
6	1686344	2.62979	19	6287941	2.46411	21	12547034	2.59557	1	954593	2.50369	28	1558939	0.00299734	2.52326
6	31870953	2.62793	32	70439739	2.4638	22	4671617	2.59373	1	954616	2.50369	10	15112384	0.00299926	2.52299
1	179207900	2.62619	2	7313162	2.46324	2	9240217	2.58891	18	8233513	2.50369	8	12940315	0.00300303	2.52244
15	1216408	2.62524	7	37126158	2.463	14	14486430	2.58762	2	119180644	2.50347	18	8676324	0.00300756	2.52179
1	74222786	2.62446	7	37126159	2.463	14	14486431	2.58762	2	121921893	2.50233	18	8676610	0.00300756	2.52179
19	3912180	2.62432	21	14052645	2.46264	1	107898258	2.58707	2	153702111	2.50229	30	35027975	0.00301102	2.52129
7	12090316	2.62363	1	74304831	2.46124	1	107898461	2.58707	30	35027975	2.50198	30	35028007	0.00301102	2.52129
32	17287111	2.62332	1	74305058	2.46124	2	84727538	2.58705	30	35028007	2.50198	10	15105632	0.00301378	2.52089
25	418839	2.62267	10	6419842	2.46083	21	2780216	2.58629	3	117540404	2.50194	20	11105078	0.00301716	2.5204
1	80025406	2.61497	8	13445650	2.45894	4	10255479	2.58343	5	39046112	2.50081	2	147375574	0.00301755	2.52035
1	80025407	2.61497	10	3692589	2.45862	2	118786327	2.58335	15	5839401	2.50051	2	147375589	0.00301755	2.52035
1	80025464	2.61497	1	201570141	2.45762	8	26027404	2.58333	13	537357	2.50029	3	79478169	0.00301818	2.52025
12	3939352	2.61479	4	24693821	2.45608	8	26027455	2.58333	18	2706970	2.49704	8	24376722	0.00302116	2.51983
2	117489483	2.61289	2	87972454	2.45607	20	10853891	2.5833	16	2394069	2.49697	2	120630603	0.00302454	2.51934
4	67874693	2.6122	10	8110188	2.45577	10	4319431	2.57788	15	12834360	2.49666	30	560300	0.00305236	2.51536
21	10067872	2.61063	20	10548860	2.45479	4	15357566	2.57267	1	10792498	2.49489	8	6889722	0.0030561	2.51483
21	10067886	2.61063	5	33841880	2.45357	8	6581102	2.57178	10	6514417	2.49211	3	79478148	0.0030609	2.51415
1	24484867	2.61045	13	18693722	2.45283	7	14797114	2.57157	2	114534475	2.49133	3	79478151	0.0030609	2.51415
32	59198758	2.61011	2	39478762	2.45245	32	12007309	2.57037	18	7444210	2.48958	3	79478156	0.0030609	2.51415
22	3657988	2.61008	5	36925182	2.45166	28	6798689	2.5694	4	48212546	2.48946	3	79478166	0.0030609	2.51415
1	17726367	2.60689	2	95775294	2.45156	2	141635630	2.56871	13	5712136	2.48828	2	133453716	0.00307519	2.51213
1	29610204	2.60637	5	33658123	2.45081	19	3878474	2.56865	5	28549979	2.48782	1	92435982	0.0030836	2.51094
11	1128970	2.6046	15	15678227	2.44979	3	13464275	2.56802	5	28550005	2.48782	4	48212546	0.00309108	2.50989
4	22850613	2.60384	8	35726352	2.44875	2	118816006	2.56768	2	98322843	2.48654	2	35518313	0.00309203	2.50976
23	1361400	2.60364	9	22407031	2.44797	10	7791467	2.56561	3	52701456	2.48376	18	2706970	0.00309836	2.50887
21	12546820	2.60317	13	4094897	2.44778	24	515328	2.56384	3	52696428	2.4828	5	36361172	0.0030999	2.50865
25	1157752	2.60267	10	7579402	2.44741	5	1980489	2.56316	2	109145356	2.48271	2	148054610	0.00310527	2.5079
4	10149651	2.60166	10	10091587	2.44719	5	1980498	2.56316	11	2804091	2.48189	10	12018060	0.00311695	2.50627
2	108584777	2.59844	2	34061819	2.44677	2	118786361	2.56065	2	1415540	2.48096	2	118693782	0.00312022	2.50581
2	77258901	2.5981	13	16672502	2.44642	3	64915689	2.55833	32	49559815	2.47997	16	2394069	0.00312524	2.50512
2	77258912	2.5981	5	2252175	2.44558	4	28284728	2.55806	2	122222730	2.47805	2	121929719	0.00313501	2.50376
1	164593908	2.59807	2	107358186	2.44295	10	3692588	2.55786	14	12108240	2.4768	31	49559815	0.00313674	2.50352
1	164593951	2.59807	27	3847624	2.44266	6	8555617	2.5568	7	13001229	2.47649	29	3386194	0.00314847	2.5019
1	29600208	2.59424	24	546985	2.44176	8	13445650	2.55495	7	13001246	2.47649	22	1753295	0.00315261	2.50133
3	32023801	2.5936	9	17627447	2.44166	8	28627179	2.55484	3	1328779	2.47504	14	15074967	0.0031527	2.50132
8	28627179	2.59241	8	7865894	2.44137	20	8841858	2.55462	2	52404289	2.47456	19	3773423	0.00315514	2.50098
20	9787421	2.59208	2	24693295	2.44124	14	17552125	2.5546	2	52404314	2.47456	2	112371189	0.00316248	2.49997
3	19007102	2.59066	10	4321334	2.43956	5	63844619	2.55399	5	36361172	2.47311	2	98674668	0.00316631	2.49945
1	23191576	2.58889	21	7990874	2.43952	16	7371885	2.55238	10	4337079	2.47263	15	12843468	0.00318715	2.4966
1	23191619	2.58889	2	151853901	2.43845	1	24484867	2.55202	8	25137489	2.47119	3	9909131	0.00320226	2.49454
1	23191643	2.58889	30	35027975	2.43603	22	7449124	2.55184	22	7283663	2.46915	1	80025406	0.00320669	2.49394
1	23191661	2.58889	30	35028007	2.43603	3	7492013	2.55111	15	9479695	2.46826	1	80025407	0.00320669	2.49394
21	10067863	2.58842	2	150773964	2.43556	4	10399156	2.55047	7	8265508	2.46791	1	80025464	0.00320669	2.49394
4	75924855	2.58836	14	11928862	2.43551	2	153555559	2.54834	7	6060531	2.46566	15	9482921	0.00321704	2.49254
18	7235573	2.58756	3	81727593	2.43545	2	141656292	2.54801	4	10348128	2.46565	4	19532785	0.00322071	2.49205
1	29610496	2.58746	14	12834021	2.43487	4	10228641	2.54362	9	20998859	2.46365	2	114534475	0.00322331	2.4917
10	4235530	2.5866	4	73439481	2.43458	32	51660171	2.5428	9	20998863	2.46365	4	5448923	0.00322838	2.49102
2	57154906	2.58533	2	106245486	2.43434	30	34357402	2.54251	9	20999133	2.46365	4	5448924	0.00322838	2.49102
32	37758086	2.58499	28	1594545	2.43418	22	7408715	2.54144	2	112371376	2.46338	9	739743	0.00323771	2.48976
32	37758088	2.58499	15	3490332	2.43359	25	430238	2.54123	28	6805837	2.46192	9	739745	0.00323771	2.48976
4	10303595	2.58476	1	194621392	2.43351	2	51481307	2.54113	7	1591823	2.46174	28	5909028	0.00325475	2.48748
32	49559195	2.58438	25	3229401	2.43341	16	7295427	2.54085	1	26664390	2.46003	2	98322843	0.00325616	2.48729
8	11521623	2.58406	29	843985	2.43337	4	75675302	2.54069	10	4337063	2.45943	2	50858233	0.00326227	2.48648
20	2835903	2.58359	29	844004	2.43337	3	4873822	2.53452	32	62757181	2.45931	25	3294664	0.00327263	2.4851
25	353893	2.58107	22	6826872	2.43226	7	36257808	2.53432	25	5629667	2.45874	27	4450892	0.00327272	2.48509
10	11944116	2.5737	25	4742677	2.43073	7	36257842	2.53432	5	33989360	2.45828	2	148053299	0.00327276	2.48509
28	5677029	2.57167	9	20998796	2.43068	7	11875168	2.53332	5	8243272	2.45714	31	23535397	0.0032744	2.48487
5	63858124	2.57029	9	20998832	2.43068	13	946351	2.53315	5	8243276	2.45714	3	40472193	0.00327928	2.48422
1	50799226	2.56966	10	10665757	2.43004	4	10167133	2.53267	5	8243284	2.45714	8	25142173	0.00328874	2.48297
21	13943628	2.56847	8	12940332	2.42953	3	32023734	2.53241	10	4395025	2.45651	8	31133578	0.00329641	2.48196
10	12018400	2.56825	15	7534691	2.42894	28	4014736	2.53151	10	7579439	2.45601	2	50373115	0.00330165	2.48127
1	89013504	2.56731	1	43456699	2.4256	4	10348128	2.53021	18	4997522	2.45449	2	150104298	0.00331722	2.47923
21	12546751	2.56692	1	43456754	2.4256	2	9321323	2.53006	28	5722731	2.45291	2	63750654	0.00331812	2.47911
21	12546765	2.56692	7	39167093	2.42529	28	1360023	2.52929	9	20919456	2.45093	2	148042512	0.00332456	2.47827
8	6581102	2.5666	2	54982020	2.42498	7	10953431	2.52888	5	294138	2.44894	25	7148919	0.00332915	2.47767
19	6302154	2.56597	2	118322553	2.42383	7	10953464	2.52888	8	25142173	2.44713	8	26606300	0.00332942	2.47763
2	10393223	2.56582	21	2181555	2.42249	10	12058541	2.52633	15	3464484	2.44699	24	4463559	0.00333156	2.47735
1	155660722	2.56262	4	73439447	2.42195	3	4826804	2.52532	25	180587	2.44584	20	4186884	0.00334115	2.4761
30	33064475	2.56228	30	37768723	2.4199	2	155689307	2.52434	20	4186884	2.44499	10	12058541	0.00334809	2.4752
22	4109940	2.56116	5	2252346	2.41982	1	65397700	2.5239	27	1121422	2.44293	13	15808234	0.00335795	2.47393
1	88202104	2.56002	2	119248697	2.41981	1	17256221	2.523	2	24693260	2.44278	13	15808280	0.00335795	2.47393
22	7185127	2.55997	1	200457911	2.41946	15	3233025	2.5223	2	144679931	2.44247	5	12173270	0.00336442	2.47309
10	12449851	2.55976	10	7579477	2.41938	1	117533633	2.52109	15	3464495	2.44229	25	180587	0.00337098	2.47224
10	12832575	2.55747	10	7579481	2.41938	5	2163186	2.5202	20	3911507	2.44001	11	427476	0.00337113	2.47222
4	10303629	2.55713	2	39389318	2.41921	8	12774466	2.51926	20	3911517	2.44001	4	12688153	0.00337543	2.47167
2	117489262	2.5566	22	4941057	2.41885	2	66319829	2.51818	20	3911522	2.44001	4	12688174	0.00337543	2.47167
1	29610234	2.55643	1	200560381	2.41883	2	135079823	2.51721	10	6626141	2.43973	10	12115021	0.00337765	2.47139
7	14807556	2.55541	1	65788554	2.41879	17	234995	2.5158	9	22406988	2.43882	7	36625061	0.0033785	2.47128
5	12902728	2.5554	6	3003625	2.41721	6	4955745	2.51499	1	200280614	2.43769	8	25137489	0.00338057	2.47101
2	52602971	2.55401	4	75235993	2.41629	6	4955748	2.51499	10	12018060	2.43698	5	1980489	0.00338391	2.47058
11	20334576	2.55359	9	5081810	2.41612	6	4955749	2.51499	2	113440078	2.43534	5	1980498	0.00338391	2.47058
3	32023715	2.55354	4	10347891	2.41418	11	427210	2.5141	19	5442300	2.43425	10	18523643	0.00339015	2.46978
19	4022307	2.55349	4	10347896	2.41418	11	427211	2.5141	15	3464466	2.4339	8	32189618	0.00340323	2.46811
5	2163199	2.55218	9	20835418	2.41333	2	117534312	2.51396	2	114534459	2.43358	2	118699224	0.0034072	2.4676
8	6587370	2.55094	1	83714536	2.41281	5	62295440	2.51251	2	114534488	2.43358	1	107330142	0.00341427	2.4667
1	29862738	2.54867	10	3781887	2.41277	11	20334576	2.51155	2	50858233	2.43292	2	52404289	0.00341481	2.46663
12	6011243	2.54815	5	39071973	2.41093	16	7372143	2.51049	4	10254582	2.43286	2	52404314	0.00341481	2.46663
12	6011274	2.54815	14	217469	2.40638	16	7372156	2.51049	11	427476	2.43079	2	66950708	0.00341707	2.46635
30	33064536	2.54806	10	4324178	2.40557	16	7372159	2.51049	5	28550043	2.43077	13	15637974	0.0034204	2.46592
20	6857693	2.54711	10	4324244	2.40557	16	7372160	2.51049	3	9909131	2.42993	25	4897951	0.00343045	2.46465
2	155689307	2.54656	10	4324249	2.40557	8	4907249	2.51023	8	12939885	2.42958	6	13029063	0.00343224	2.46442
8	32753933	2.54573	2	87970199	2.40453	8	4907254	2.51023	25	3257684	2.42932	25	6744203	0.00343531	2.46403
1	195885535	2.54474	5	2324852	2.40321	14	2454521	2.50997	7	21367556	2.4289	19	3796278	0.00343565	2.46399
2	112499588	2.54264	6	3003430	2.40285	21	12449494	2.50915	32	59188186	2.42833	10	4810841	0.00344199	2.46319
2	66319829	2.54233	13	16282801	2.40244	1	2089200	2.50912	3	100596181	2.42814	2	67313908	0.00344664	2.4626
9	5081810	2.54054	13	16282807	2.40244	2	117489483	2.50575	8	6889722	2.42693	31	61210486	0.00344911	2.46229
4	10348128	2.53781	20	10378436	2.40227	8	27864112	2.50526	8	6949303	2.42586	3	52701456	0.00345966	2.46097
8	12939885	2.53702	2	111304527	2.40213	8	10980331	2.50177	30	1450402	2.4256	5	14782588	0.00346355	2.46048
30	32467087	2.53503	28	2350196	2.40183	4	26366365	2.50177	2	148565225	2.42512	8	12939885	0.00347106	2.45954
20	9946286	2.53305	9	26091190	2.40171	2	55971058	2.50168	5	377081	2.42486	20	6532139	0.00349212	2.45691
1	26665190	2.53241	3	53444147	2.40089	30	32541853	2.50053	1	119400668	2.4248	5	33762524	0.00350737	2.45502
2	10392980	2.53208	3	53444172	2.40089	2	112371189	2.50041	25	3294664	2.42479	5	28549979	0.00350946	2.45476
8	28250163	2.53159	5	28344857	2.40049	4	67333799	2.49984	1	107330142	2.42371	5	28550005	0.00350946	2.45476
8	28250164	2.53159	4	5640140	2.40034	22	7173004	2.4994	5	7481435	2.42233	2	148078104	0.00351667	2.45387
21	6003898	2.52904	10	5702888	2.39962	15	1912813	2.49724	13	15637974	2.41963	2	148078355	0.00351667	2.45387
6	4955701	2.52598	6	32628315	2.3995	4	10180750	2.49553	14	3359322	2.41911	4	10335284	0.00352589	2.45273
8	12737261	2.52551	5	53620238	2.39906	10	3642944	2.49473	7	36625061	2.41641	25	353897	0.00352892	2.45236
20	6824723	2.52453	1	74205749	2.39806	3	32023764	2.49412	2	121929719	2.4163	15	12834360	0.00353665	2.45141
4	10252740	2.52434	1	74205754	2.39806	3	32518257	2.4914	10	12058541	2.4162	10	7791467	0.00354685	2.45016
10	11944018	2.52409	1	74205757	2.39806	19	3383434	2.49096	4	10335284	2.41603	9	22406988	0.00356195	2.44831
7	10953431	2.52386	30	49742554	2.39789	32	57971156	2.49095	2	98129371	2.41484	2	148229186	0.00357394	2.44685
7	10953464	2.52386	29	324162	2.39744	32	57971174	2.49095	27	2702714	2.41394	2	101205489	0.00357444	2.44679
10	4049286	2.52369	27	3566512	2.39535	5	10523370	2.49046	3	87376727	2.41363	2	61240578	0.00358224	2.44584
2	115645035	2.52323	14	12169249	2.39525	19	5442300	2.48899	2	120630430	2.41351	6	19856710	0.0036087	2.44265
19	3773423	2.52277	18	7488426	2.393	2	57154906	2.48699	10	15112384	2.41241	30	1450402	0.00361054	2.44243
6	4955741	2.52093	8	36167278	2.39036	16	2394040	2.48671	20	1832597	2.41193	8	15210446	0.00361455	2.44195
1	120813493	2.52044	3	60791652	2.389	8	15528486	2.48647	22	1753295	2.41192	15	11309066	0.00362693	2.44046
19	3582684	2.51895	8	13520418	2.38806	1	20168276	2.48636	13	15808234	2.41051	1	200457613	0.00363236	2.43981
19	3582688	2.51895	18	3135355	2.38689	3	64926898	2.48528	13	15808280	2.41051	7	39139042	0.0036572	2.43685
4	70380785	2.51799	20	11127994	2.38617	3	10104003	2.4849	25	3229401	2.4105	25	290938	0.00366674	2.43572
32	36578456	2.5176	7	37681433	2.38598	19	5349529	2.48446	1	107435067	2.41038	5	28570354	0.00367299	2.43498
32	36578464	2.5176	2	118034096	2.38585	2	46020816	2.48266	11	20756020	2.41021	10	6489117	0.00367852	2.43433
2	10393262	2.51751	2	118689296	2.38554	2	46020817	2.48266	2	58412226	2.40996	16	5990051	0.0036788	2.43429
11	20756096	2.51596	2	115598256	2.38387	4	26366384	2.48235	2	148229186	2.40981	16	5990052	0.0036788	2.43429
28	1166844	2.51499	10	12939668	2.38331	9	5627488	2.48232	1	43941323	2.40847	2	114534459	0.00368255	2.43385
7	10953124	2.51326	21	12170681	2.3817	14	8255503	2.48152	2	100902175	2.40667	2	114534488	0.00368255	2.43385
1	194456603	2.51316	9	1909559	2.3809	2	118667752	2.47987	7	27826487	2.40582	2	142986299	0.00369887	2.43193
6	1763246	2.5131	2	8153033	2.37989	2	118667957	2.47987	27	3692425	2.4054	2	135055643	0.00370157	2.43161
18	7444210	2.51104	29	250605	2.37968	7	11339728	2.47982	7	39139042	2.40497	5	10523355	0.00370898	2.43075
22	6900141	2.51036	2	117191769	2.37943	4	10254582	2.47836	9	21243470	2.40459	5	39094505	0.00372007	2.42945
10	14157005	2.5103	3	4494052	2.37926	32	73310120	2.47608	5	35044727	2.40415	2	123138323	0.00372136	2.4293
19	4358813	2.50849	11	835524	2.37721	4	28991524	2.47506	5	35044729	2.40415	7	6060531	0.00372699	2.42864
22	4666332	2.50847	4	10347874	2.37682	5	1980471	2.47501	9	1391702	2.40373	20	3911507	0.00372723	2.42861
7	14797800	2.50734	10	6584961	2.37542	10	5314236	2.47482	5	32660675	2.40364	20	3911517	0.00372723	2.42861
7	14797812	2.50734	3	49879038	2.37509	4	10255632	2.47285	2	133453716	2.40274	20	3911522	0.00372723	2.42861
19	4032472	2.50727	9	5005207	2.37492	4	10255633	2.47285	16	5990051	2.40219	10	4466150	0.00372734	2.4286
19	4032480	2.50727	8	33946469	2.37393	18	8185930	2.47254	16	5990052	2.40219	3	1328771	0.00373209	2.42805
19	5677135	2.50546	8	33946656	2.37393	2	27223073	2.47221	5	34023078	2.40198	28	2786467	0.00374257	2.42683
28	2734046	2.50546	5	28344642	2.3732	3	79478113	2.47185	13	7481556	2.40191	25	3257684	0.00374749	2.42626
10	6803733	2.50297	10	12771980	2.37219	3	79478118	2.47185	13	7481581	2.40191	28	5484724	0.00376075	2.42473
8	26027404	2.50137	9	21567092	2.37116	3	31790735	2.47037	10	4810841	2.40161	10	8781419	0.00376321	2.42444
8	26027455	2.50137	1	895638	2.37016	8	12996896	2.47034	2	148054306	2.40091	3	92393836	0.00376322	2.42444
3	51406880	2.50107	1	92374191	2.36849	5	56679836	2.46875	9	21567092	2.40025	8	7829728	0.00378886	2.42149
4	9146012	2.5	6	13620679	2.36777	5	12608667	2.46796	24	4463559	2.40025	25	3294392	0.00381208	2.41884
1	8165789	2.49873	2	131811756	2.36723	7	36257657	2.46752	24	3822009	2.39888	13	15938224	0.00383796	2.4159
3	47893067	2.49782	7	10953404	2.36711	32	22881517	2.46623	2	135055643	2.39809	3	13094182	0.00384214	2.41543
5	39633701	2.49596	18	8875719	2.36678	6	8821142	2.46582	13	16079560	2.39807	7	14942566	0.00384483	2.41512
15	12980194	2.49474	18	8875730	2.36678	8	2946494	2.46427	8	7829728	2.39765	10	4337063	0.003854	2.41409
2	77126598	2.49422	5	2339862	2.36419	14	7301284	2.46367	4	12688153	2.39746	2	120973140	0.00386788	2.41253
2	118193004	2.49354	14	3468694	2.36387	1	92730008	2.46319	4	12688174	2.39746	30	37737763	0.00386944	2.41235
1	194531735	2.49234	12	19997003	2.36368	6	8821155	2.46218	2	148054610	2.39691	16	5975001	0.00387024	2.41226
2	71357096	2.49202	2	118693782	2.36345	6	8821158	2.46218	18	2848604	2.39661	7	27700987	0.00387144	2.41213
20	10830964	2.49188	3	15793822	2.36253	1	65214858	2.46206	18	2848675	2.39661	2	121610903	0.0038781	2.41138
6	6129085	2.4918	29	614704	2.36203	24	35164	2.46121	30	37737763	2.3963	19	5442300	0.00388219	2.41092
4	10168235	2.49128	20	6912348	2.36081	24	35174	2.46121	4	9932396	2.39601	1	200280614	0.00388322	2.41081
4	10168295	2.49128	2	118786327	2.35952	28	1359778	2.46096	1	28430922	2.39502	29	3704199	0.00390305	2.4086
3	15555486	2.49085	30	72771672	2.35868	32	17287111	2.45679	2	35518313	2.39491	13	4265623	0.00390588	2.40828
19	2790598	2.49053	30	72771691	2.35868	8	24376722	2.45615	7	14942566	2.39439	28	1410409	0.00391119	2.40769
19	2790665	2.49053	21	6060610	2.35808	7	36257777	2.45514	10	12115021	2.39418	19	3988460	0.00392908	2.40571
19	2790829	2.49053	32	44118306	2.35731	32	667147	2.45509	20	3878882	2.39263	8	12940323	0.0039339	2.40518
10	3781598	2.48874	2	155155523	2.35589	3	13653457	2.4541	20	6708060	2.39215	2	102105771	0.00393967	2.40454
1	62113259	2.48795	8	7865658	2.35437	3	13653458	2.4541	20	6708063	2.39215	10	12058583	0.00395841	2.40248
30	33938248	2.48667	32	49560558	2.35393	3	13653498	2.4541	2	121783692	2.39124	5	28596656	0.00395978	2.40233
2	115644732	2.48554	15	15678214	2.35364	24	581597	2.45389	16	5975001	2.38815	28	1940990	0.00395989	2.40232
27	4208201	2.48439	5	40992243	2.35336	2	126735287	2.45342	9	739743	2.38776	2	77443693	0.0039622	2.40206
4	10303419	2.48258	3	115923035	2.35248	4	47206320	2.45249	9	739745	2.38776	5	28550043	0.00396703	2.40153
4	10303677	2.48258	1	92435959	2.3521	2	152476100	2.45157	18	4437972	2.38754	28	1990082	0.003968	2.40143
1	29610198	2.48203	2	88192775	2.35204	6	583879	2.45103	5	1980489	2.38574	7	36614104	0.00399146	2.39887
1	29610205	2.48203	2	88192795	2.35204	3	346904	2.45012	5	1980498	2.38574	2	115443414	0.00400132	2.3978
7	6195127	2.48143	2	35568604	2.35087	1	81466121	2.44882	2	102105771	2.38509	2	113570623	0.00400431	2.39747
32	43832795	2.48117	32	34670555	2.35057	3	32825473	2.44794	1	10919387	2.38454	7	29212390	0.00401616	2.39619
10	12003787	2.48046	5	36481634	2.35031	32	72668226	2.44786	3	49879038	2.38454	9	21003130	0.00402274	2.39548
8	27726160	2.48043	2	24693268	2.34895	2	1200201	2.44738	2	146184355	2.38419	3	15228537	0.00402309	2.39544
7	14797114	2.4795	13	4446104	2.34877	3	26238962	2.44624	2	101205489	2.38248	28	5628698	0.00402845	2.39486
7	37183214	2.47942	3	76490378	2.34706	3	26238986	2.44624	6	4955730	2.38218	5	36481391	0.00402919	2.39478
7	37183217	2.47942	28	1365882	2.34631	10	12115055	2.44584	4	10252723	2.38054	12	3317631	0.0040414	2.39347
4	10149608	2.47905	2	136466784	2.3462	10	12115061	2.44584	3	79478148	2.38048	31	29385802	0.004054	2.39212
3	32023755	2.47811	9	1530160	2.3459	18	8727561	2.44459	3	79478151	2.38048	1	108228976	0.00406634	2.3908
3	117021460	2.47653	25	3914136	2.34567	11	3087059	2.4444	3	79478156	2.38048	1	108229164	0.00406634	2.3908
2	112499576	2.47652	1	200027433	2.34381	2	28432522	2.4443	3	79478166	2.38048	2	49308824	0.00407854	2.3895
18	7266999	2.4765	1	200027457	2.34381	5	28344569	2.44337	25	3226925	2.38032	2	118667752	0.00408107	2.38923
22	6900136	2.4744	1	200027458	2.34381	1	21368667	2.44334	2	118693782	2.38031	2	118667957	0.00408107	2.38923
22	6900137	2.4744	1	200027466	2.34381	10	6709258	2.44286	4	10190659	2.37946	1	107435067	0.00408125	2.38921
2	117534312	2.4742	10	5598073	2.3437	2	10896712	2.44233	3	79478169	2.37876	5	33762682	0.00409223	2.38804
5	56718766	2.47416	20	10378433	2.3424	10	6473182	2.44225	25	3294392	2.37788	8	7173483	0.00409678	2.38756
28	6645201	2.47371	20	9543907	2.34202	2	98139270	2.44085	5	38463033	2.37778	25	3229401	0.00409844	2.38738
20	996906	2.47336	2	39389341	2.34161	2	45302070	2.44043	10	5272767	2.37517	4	10348095	0.00412544	2.38453
5	26635037	2.47168	28	2541463	2.34046	8	12452777	2.43875	8	26606300	2.37482	20	6524216	0.00413267	2.38377
5	26635299	2.47168	14	3226877	2.33965	1	140188615	2.43792	9	21002956	2.37468	3	100596181	0.00414446	2.38253
5	26635336	2.47168	18	8803444	2.33937	5	12146549	2.43789	1	116300953	2.37318	5	377081	0.00415153	2.38179
32	72677260	2.47043	10	11944116	2.3393	5	12146560	2.43789	8	8283045	2.37261	21	6060610	0.00415542	2.38139
3	102270061	2.47031	2	7313425	2.33905	21	11201783	2.43707	32	59197160	2.37212	22	6859049	0.00415844	2.38107
1	95036491	2.47019	2	7313436	2.33905	1	58789242	2.4366	20	6532139	2.37115	5	50083261	0.00417844	2.37899
5	62389202	2.47009	2	7313453	2.33905	3	117032079	2.43617	16	2192282	2.37107	7	14942576	0.00417941	2.37889
19	5780750	2.4698	2	7313500	2.33905	1	123518743	2.43615	3	1328771	2.37098	31	70438861	0.00418326	2.37849
7	5245243	2.46941	19	4296601	2.33798	6	29945935	2.43596	3	111550482	2.37066	5	12569664	0.00418519	2.37829
11	17443472	2.46849	3	13997980	2.33752	28	1215067	2.43553	14	15074967	2.36931	2	148220303	0.00418538	2.37827
1	91665488	2.46745	20	11110586	2.33644	2	112499629	2.43383	2	131808096	2.36888	25	3226947	0.00419225	2.37755
3	5649690	2.46661	7	12404143	2.33505	19	3737093	2.43379	23	159548	2.36888	26	252152	0.00420631	2.3761
2	118786327	2.46552	5	34185593	2.33297	17	63646	2.43323	29	7409	2.36814	1	116300953	0.00421046	2.37567
6	1423912	2.46523	9	17695536	2.33262	17	63693	2.43323	8	12940323	2.36712	2	111283022	0.00421312	2.3754
3	32043584	2.46432	4	4706252	2.33251	17	63702	2.43323	1	200457613	2.36565	2	111283074	0.00421312	2.3754
3	32043608	2.46432	2	141756453	2.33186	24	3220859	2.43295	2	112371189	2.36562	2	111283075	0.00421312	2.3754
3	32043630	2.46432	1	163388588	2.33165	24	3220860	2.43295	27	3847624	2.36538	11	20756020	0.00421608	2.37509
6	8821142	2.46297	21	6003662	2.33102	8	32927568	2.43203	6	8509544	2.36518	9	2065399	0.00423523	2.37312
3	10104003	2.46219	1	91605224	2.32852	9	21953629	2.42963	8	15210446	2.36457	6	4739392	0.0042357	2.37307
25	3933805	2.4607	1	91605248	2.32852	12	2806944	2.42836	20	11771859	2.36422	25	5519875	0.00424065	2.37257
1	954649	2.45999	14	11751851	2.32832	12	2806945	2.42836	2	67313908	2.36386	10	6584961	0.00424218	2.37241
6	8821155	2.4598	14	11751860	2.32832	2	40066327	2.42659	10	1933091	2.36244	29	2371032	0.00424312	2.37232
6	8821158	2.4598	8	4496374	2.32808	27	1475882	2.42515	32	42640528	2.36241	25	3226927	0.00424579	2.37204
14	10080515	2.45824	32	29385802	2.32795	2	43603263	2.42382	18	3135355	2.36191	14	9355225	0.00424993	2.37162
14	10080540	2.45824	6	3783794	2.32793	7	37186016	2.42285	5	28570354	2.36134	6	4955730	0.00426975	2.3696
1	160645578	2.4575	6	3741552	2.32788	4	10255638	2.42122	32	46680355	2.36108	1	81466134	0.00427353	2.36921
2	45688609	2.45638	6	3741556	2.32788	4	10255667	2.42122	13	3037944	2.36003	19	3796273	0.00428095	2.36846
32	57033480	2.4533	1	29197687	2.32713	7	12582357	2.42064	7	14942576	2.35946	18	5268125	0.00428595	2.36795
2	45733328	2.45305	3	79478169	2.32662	5	26635037	2.41926	32	58914124	2.35924	10	11108878	0.00429204	2.36734
1	118660636	2.45303	1	57241540	2.326	5	26635299	2.41926	5	28596656	2.35916	2	118714003	0.0043001	2.36652
10	4778567	2.45294	3	4417402	2.32575	5	26635336	2.41926	5	33846409	2.35844	1	2093314	0.00430733	2.36579
32	25991389	2.45274	10	7775620	2.32387	2	115645247	2.4186	2	123138323	2.35739	10	17788461	0.00430986	2.36554
1	115621133	2.45252	13	4446110	2.32368	2	115645260	2.4186	12	3317631	2.35683	31	63615665	0.00431507	2.36501
21	15488655	2.4498	11	17443472	2.32356	5	14654602	2.41854	3	91486444	2.3561	8	8283045	0.00431926	2.36459
30	34212107	2.44962	7	37311433	2.32205	14	7205814	2.41813	9	1326367	2.35605	4	13465380	0.00432619	2.36389
30	34222835	2.44962	11	1868254	2.3218	10	12115021	2.41811	3	13094182	2.35469	2	115443465	0.00432643	2.36387
30	34222847	2.44962	7	37245876	2.32178	27	374459	2.41654	2	118699224	2.35437	29	1492290	0.00432894	2.36362
30	34223171	2.44962	25	5423902	2.32105	4	49152341	2.41604	2	148042677	2.35394	7	1815514	0.00433112	2.3634
9	1848675	2.44898	25	5423966	2.32105	6	786634	2.41581	25	290938	2.35354	1	26664128	0.00433189	2.36332
12	20947117	2.44896	2	87621416	2.32088	9	21953902	2.41546	8	24995658	2.35273	16	3530795	0.00433222	2.36329
2	115598256	2.44804	8	32734619	2.32072	1	119624620	2.41417	3	93505636	2.35068	15	3490332	0.00434537	2.36197
2	7942349	2.44576	5	6894890	2.32031	3	64074463	2.414	25	353897	2.35066	21	2271242	0.00434956	2.36155
11	21459295	2.44496	25	1157752	2.31969	11	20756020	2.41281	24	4792286	2.35034	19	4506592	0.0043695	2.35957
2	45421169	2.4446	2	151853910	2.31961	2	118924562	2.41277	24	4792287	2.35034	19	4506663	0.0043695	2.35957
18	7213392	2.44358	2	1710063	2.31934	3	4873560	2.41242	21	6060610	2.34883	10	4891046	0.00437476	2.35905
18	7213396	2.44358	3	14004662	2.31823	1	1127760	2.4122	10	6637259	2.34836	3	15715965	0.00437862	2.35866
18	7213405	2.44358	1	200068664	2.31818	10	6626411	2.41192	1	54275417	2.34661	2	111304527	0.0043812	2.35841
21	14466231	2.44355	15	14969753	2.31805	5	36077284	2.41143	32	45302929	2.34644	2	88114670	0.00439211	2.35733
19	3912149	2.44171	26	59281	2.31756	7	11290778	2.40783	32	8555326	2.3456	20	11771859	0.00439674	2.35687
2	42260851	2.44136	11	18504859	2.3173	1	139946965	2.40756	13	15938224	2.34468	18	2848604	0.00440525	2.35603
7	703933	2.43934	11	17452264	2.3166	5	57970263	2.40723	2	150837733	2.34292	18	2848675	0.00440525	2.35603
25	3986303	2.43918	11	17452267	2.3166	1	155614642	2.40694	10	12058583	2.34107	15	3464480	0.00441691	2.35488
8	12729466	2.43911	1	162068708	2.31517	32	14558509	2.40678	3	41033193	2.3402	26	962172	0.00443465	2.35314
2	24693295	2.43785	10	12940001	2.31508	3	59899861	2.40528	3	41033216	2.3402	15	973068	0.00445037	2.3516
2	115644891	2.43713	2	88514534	2.31484	3	59900152	2.40528	16	2192536	2.33974	2	112301888	0.00445136	2.35151
1	201570141	2.43697	3	79478148	2.31409	4	10190424	2.40495	10	4466150	2.33792	13	4265619	0.00445149	2.35149
5	50527491	2.43652	3	79478151	2.31409	8	30176319	2.40484	21	9855813	2.33759	13	4265635	0.00445149	2.35149
5	50527515	2.43652	3	79478156	2.31409	27	3579320	2.40424	21	9855842	2.33759	10	7724040	0.00445502	2.35115
5	50527525	2.43652	3	79478166	2.31409	19	5282458	2.40294	5	41507743	2.33662	10	7724255	0.00445502	2.35115
5	50527726	2.43652	7	12640803	2.31394	2	77258901	2.40269	5	41507766	2.33662	18	8803444	0.00447002	2.34969
5	50527785	2.43652	7	4010394	2.31236	2	77258912	2.40269	20	11537003	2.33652	2	148054583	0.00449967	2.34682
5	50527823	2.43652	10	4410136	2.31212	3	117031843	2.40236	20	11537006	2.33652	20	11865558	0.00452258	2.34461
10	7331168	2.43638	27	1475882	2.31134	10	4915147	2.40146	5	41066970	2.33645	5	50083273	0.00452614	2.34427
10	7331171	2.43638	7	5110968	2.30934	10	6634096	2.40064	1	2093314	2.33603	2	127264297	0.00453197	2.34371
10	6473182	2.4358	4	9932396	2.30917	5	1980421	2.40057	13	4446104	2.33417	29	1535963	0.00453378	2.34354
2	93103193	2.43315	32	49566077	2.3083	3	2951384	2.39645	17	583869	2.33401	1	54275417	0.00456847	2.34023
29	7419	2.43306	5	34023078	2.30763	32	49559195	2.39525	2	111283022	2.33311	5	50076265	0.00457574	2.33954
5	1757783	2.43229	2	27001601	2.30701	5	14654604	2.39476	2	111283074	2.33311	18	2585153	0.0046042	2.33685
19	3717798	2.42898	8	13000937	2.30468	5	14654611	2.39476	2	111283075	2.33311	18	2585472	0.0046042	2.33685
19	3717838	2.42898	14	15950284	2.30431	2	123033279	2.39469	19	3988460	2.33211	4	5734078	0.00460441	2.33683
30	34151837	2.42895	1	95248560	2.3033	5	57945481	2.39382	2	77126598	2.33115	28	6096319	0.00461071	2.33623
21	6003662	2.42824	9	23121947	2.30212	1	139946832	2.39313	1	189872644	2.33061	6	14922059	0.00462137	2.33523
4	10252723	2.42817	10	4316364	2.3018	2	136467083	2.39308	30	703564	2.33026	27	5541573	0.00462453	2.33493
11	20759701	2.42802	20	9891103	2.30128	5	62865440	2.39215	1	26664128	2.32997	13	4265662	0.00462963	2.33445
4	9993246	2.42759	9	17864746	2.30112	2	52082707	2.392	2	120973140	2.3294	5	35154648	0.00463088	2.33434
4	9993252	2.42759	17	583869	2.30024	2	35557848	2.39179	11	15986335	2.3278	5	35044701	0.00464402	2.33311
4	9993268	2.42759	4	10438191	2.29794	14	14996829	2.39165	2	105906894	2.32753	2	120969040	0.0046573	2.33187
1	193232792	2.42753	30	50054459	2.29778	19	4097938	2.39047	2	150104298	2.32746	1	66458234	0.00467287	2.33042
15	1262671	2.4262	3	117021460	2.29654	13	18745652	2.39003	11	19187640	2.32657	2	131718841	0.0046795	2.3298
19	8535220	2.42409	28	5739915	2.29631	3	51406880	2.38942	26	325909	2.32594	2	112066108	0.00468714	2.32909
19	8535222	2.42409	9	23122334	2.29538	9	5870170	2.389	5	34071130	2.32255	25	4540404	0.00470372	2.32756
19	8535232	2.42409	5	36925147	2.29527	9	21002942	2.38752	2	142986299	2.32157	19	3270786	0.00470629	2.32732
19	8535235	2.42409	2	141599729	2.29493	22	6899865	2.38675	1	28430613	2.32138	21	2270960	0.00470658	2.32729
19	8535237	2.42409	32	43832795	2.29476	28	6805838	2.38609	10	15105632	2.32126	3	112516087	0.00471028	2.32695
19	8535261	2.42409	3	76490127	2.29439	1	83203501	2.38595	6	4739392	2.31856	3	112516299	0.00471028	2.32695
4	10438189	2.42344	9	739743	2.29432	8	6949303	2.38543	29	2248427	2.31803	10	3692431	0.00471274	2.32673
32	47438298	2.42339	9	739745	2.29432	6	6732776	2.38525	5	36481391	2.31742	7	39167084	0.00471567	2.32646
8	27140858	2.42318	2	141656292	2.2935	8	521454	2.3849	18	1398845	2.31536	2	100902175	0.0047166	2.32637
8	27140862	2.42318	7	37681435	2.29342	5	56719644	2.38439	28	6742912	2.31532	13	1701854	0.00472618	2.32549
8	32694266	2.42289	2	88192725	2.29313	1	117699263	2.38389	5	36065835	2.3148	6	19856658	0.00472811	2.32531
4	10149675	2.4226	2	88192779	2.29313	1	68015963	2.38283	1	189872809	2.31444	6	19856660	0.00472811	2.32531
4	10149678	2.4226	10	12971325	2.29304	20	4271220	2.38245	2	49437097	2.31411	21	9855813	0.00473042	2.3251
17	34612	2.41962	10	6637041	2.29276	25	1975618	2.38157	2	111304527	2.31199	21	9855842	0.00473042	2.3251
1	29000686	2.41906	27	3633740	2.29215	10	7237097	2.38143	2	66692051	2.31143	7	5487116	0.00473369	2.3248
4	75102316	2.41891	6	3741774	2.29188	8	12675673	2.38004	15	973068	2.31031	5	38463107	0.00474087	2.32414
19	3595114	2.41757	2	151035903	2.2918	2	118694048	2.37962	21	6088321	2.30996	5	28560401	0.00474127	2.32411
11	19984421	2.41631	21	2181774	2.29138	10	6821580	2.37817	32	63615665	2.30795	7	27826721	0.00474134	2.3241
24	3553734	2.41443	2	141455240	2.29133	5	9274018	2.37743	30	677006	2.30756	2	97443315	0.00474822	2.32347
24	122912	2.41308	10	6514417	2.29129	32	363426	2.37666	5	33762524	2.30737	1	26664370	0.00475399	2.32294
14	15950284	2.41164	6	8509544	2.29037	32	363443	2.37666	6	4955741	2.30706	28	3041963	0.0047578	2.32259
4	47206320	2.41159	3	1328779	2.28987	8	12876843	2.37618	27	2702731	2.30633	10	7243624	0.0047611	2.32229
8	27165119	2.41124	4	45374768	2.28968	4	10437899	2.37608	25	3226947	2.30539	1	77202125	0.00477567	2.32097
9	3148662	2.41087	4	45374769	2.28968	10	4337079	2.37506	13	4446110	2.30518	5	14654604	0.00477897	2.32067
18	5198682	2.41011	18	7536043	2.28862	28	4014702	2.37377	5	33657831	2.30495	5	14654611	0.00477897	2.32067
10	12940001	2.40857	18	7536056	2.28862	28	4014703	2.37377	25	3226960	2.30415	6	7846871	0.00477969	2.3206
32	37626499	2.40842	18	7536100	2.28862	11	21502537	2.37375	15	3464480	2.30258	20	7363917	0.00478369	2.32024
29	1978278	2.40583	19	4506919	2.2878	29	2605931	2.37309	21	2271242	2.30208	6	12912820	0.00478683	2.31995
6	1769530	2.40573	10	4879532	2.28692	1	124967935	2.37293	1	93111412	2.30197	2	121727611	0.0047982	2.31892
10	12018060	2.40562	20	4271265	2.28646	2	1535082	2.37241	9	21003130	2.30193	5	36065835	0.00479991	2.31877
9	3148407	2.40515	2	136539509	2.28638	3	59899832	2.37233	32	61210486	2.30185	9	21889140	0.00480793	2.31804
10	6821580	2.40495	22	855461	2.28614	28	1821544	2.37219	5	14782588	2.30143	31	61426885	0.00481171	2.3177
32	37626743	2.4046	28	1215067	2.28609	28	1821838	2.37219	21	9855796	2.30094	10	3781837	0.00482493	2.31651
14	5606346	2.40409	30	1979017	2.28608	3	108269982	2.37073	2	113570623	2.30029	5	259441	0.0048264	2.31638
14	5606347	2.40409	9	739753	2.28427	6	31932449	2.3707	2	79807805	2.29996	19	5764075	0.00482871	2.31617
4	10167091	2.40379	20	10977915	2.28349	2	51449085	2.37018	2	79807821	2.29996	19	5764084	0.00482871	2.31617
24	3822009	2.40235	12	20819040	2.28241	2	51480426	2.37018	2	79807840	2.29996	8	31316805	0.00483909	2.31524
3	47934774	2.40133	18	6804465	2.28092	2	51480458	2.37018	8	7940026	2.29973	22	3957694	0.00483935	2.31521
21	10207358	2.39931	10	11981086	2.28014	2	73279829	2.36942	20	11768648	2.29911	22	3957700	0.00483935	2.31521
21	10207372	2.39931	2	93103161	2.27998	2	73280064	2.36942	3	97225884	2.2991	10	3692618	0.00484474	2.31473
20	10853891	2.39888	1	78796729	2.27985	2	73280124	2.36942	26	325945	2.29827	27	2050525	0.00484733	2.3145
20	11105078	2.39875	10	10376095	2.27942	24	5383940	2.36849	1	79407302	2.2978	2	3230260	0.00484872	2.31437
19	8535188	2.39826	2	105632781	2.27781	21	4811548	2.36818	1	25013492	2.29775	2	3230591	0.00484872	2.31437
21	14466496	2.39748	19	2933217	2.27649	9	22005491	2.36817	7	36614104	2.297	20	11537003	0.00485659	2.31367
20	4182947	2.39654	2	24693260	2.2754	4	47206270	2.36807	5	50068856	2.29682	20	11537006	0.00485659	2.31367
19	5410059	2.3963	8	13420923	2.27403	1	89021627	2.36806	5	12569664	2.29619	5	38191940	0.00486127	2.31325
10	15903147	2.39448	7	11356000	2.27252	21	6547020	2.36756	6	7846871	2.29409	28	1923750	0.00487241	2.31226
2	27548626	2.39401	22	3957694	2.27248	21	6547070	2.36756	2	121610903	2.29267	2	77126635	0.00488123	2.31147
25	3933843	2.39395	22	3957700	2.27248	9	23122334	2.36712	13	4265623	2.2922	18	2857043	0.00488234	2.31137
20	7588149	2.3925	7	37548637	2.27052	5	39172244	2.36684	9	21889140	2.29157	1	79407302	0.0048833	2.31129
8	8283045	2.39222	8	28417271	2.26997	5	39172245	2.36684	5	34848454	2.29132	2	49437097	0.00488652	2.311
14	4954657	2.3922	9	24301756	2.2698	5	39172256	2.36684	5	38191940	2.29123	16	3530793	0.00490262	2.30957
2	45420366	2.39169	22	6800717	2.26946	7	8052791	2.36634	3	40496548	2.29114	2	136467083	0.0049033	2.30951
10	12058541	2.39131	22	6800738	2.26946	8	12737261	2.36627	3	92393836	2.29105	1	78618250	0.00490687	2.3092
7	13331646	2.39072	1	199918274	2.26619	1	121927504	2.36569	5	28560401	2.28943	10	4321371	0.00490875	2.30903
7	13331663	2.39072	2	151667252	2.26594	28	1821759	2.36478	3	101117318	2.28836	5	34012929	0.00492398	2.30768
10	7173276	2.39009	22	4941063	2.26458	4	10004513	2.36464	3	101117325	2.28836	25	596379	0.00492549	2.30755
10	7173278	2.39009	9	21559620	2.26361	6	9383716	2.36424	1	26664370	2.28767	2	45270870	0.00492841	2.30729
12	20480507	2.38972	9	21559623	2.26361	3	59899817	2.36254	10	14402302	2.28746	11	2804126	0.00495673	2.3048
20	8941533	2.38972	2	141455230	2.26309	5	32646925	2.36241	1	77202125	2.28737	27	1893079	0.00496549	2.30404
32	70441949	2.38773	14	9484058	2.26297	5	32646935	2.36241	25	3226927	2.28711	8	24995658	0.00496901	2.30373
3	67274218	2.38504	2	79807805	2.26154	5	32646944	2.36241	18	6036794	2.28663	10	7781055	0.00497184	2.30348
4	10285512	2.38501	2	79807821	2.26154	7	7047820	2.36124	27	3137291	2.28614	8	30176322	0.00498276	2.30253
25	4810887	2.384	2	79807840	2.26154	32	13266535	2.3607	1	875566	2.28508	29	2264525	0.00499442	2.30151
1	196052694	2.38385	2	117929018	2.26149	8	30750419	2.35959	4	10168235	2.28364	1	60975415	0.00499555	2.30142
15	3335858	2.38375	4	9993246	2.2609	8	32753933	2.35889	4	10168295	2.28364	21	6088321	0.00500023	2.30101
9	12869695	2.38329	4	9993252	2.2609	5	9497283	2.35887	22	6995786	2.28356	2	118786327	0.00500441	2.30065
5	56679179	2.38298	4	9993268	2.2609	1	189397545	2.35879	32	51882190	2.28335	19	4092369	0.00500444	2.30064
5	56679188	2.38298	2	55129620	2.26053	1	189397557	2.35879	19	3796278	2.2827	10	3814242	0.00501778	2.29949
27	4208439	2.38257	2	788131	2.26017	18	8957569	2.35812	32	51660160	2.2812	2	1415742	0.00502043	2.29926
4	10255632	2.38133	1	95282545	2.2571	18	8957606	2.35812	19	3796273	2.2807	25	4943986	0.00502393	2.29896
4	10255633	2.38133	1	95282569	2.2571	8	12146061	2.35656	2	112066108	2.27823	2	3408741	0.00505011	2.2967
19	5442311	2.38064	4	9932623	2.25626	8	12146329	2.35656	1	64947771	2.2778	2	3408940	0.00505011	2.2967
10	12058583	2.38013	2	115644918	2.2552	8	30178362	2.35456	10	8781419	2.27719	1	81265797	0.00506913	2.29507
7	12836303	2.37784	10	5597737	2.255	7	14807556	2.35384	2	118667752	2.27618	5	49975207	0.00507058	2.29494
7	704150	2.37567	1	200924209	2.25494	8	12729466	2.35178	2	118667957	2.27618	2	97810990	0.00508662	2.29357
10	6626141	2.37531	7	38651028	2.25409	2	45270870	2.35159	7	11356000	2.27614	7	13888407	0.0050867	2.29356
3	54590252	2.37468	5	23746144	2.25337	32	38836919	2.35158	10	18523643	2.2752	20	11768648	0.00508936	2.29334
8	31311862	2.3744	1	65969453	2.25254	18	8538057	2.35088	20	1961156	2.27478	7	11356000	0.00509364	2.29297
8	31311923	2.3744	5	29231150	2.25217	6	7846871	2.35076	5	36834256	2.27438	1	120813493	0.0050961	2.29276
8	27706551	2.37342	10	8781502	2.2517	9	5624843	2.35065	1	109752041	2.27378	21	9855796	0.00510569	2.29195
10	12971325	2.37108	15	1912813	2.25156	2	117929018	2.35027	2	153913562	2.27288	7	29212603	0.00510762	2.29178
32	51095977	2.37018	2	118386700	2.25097	10	7164732	2.34946	10	8992297	2.27229	1	117973135	0.00511086	2.29151
8	24376722	2.36997	9	26103173	2.24886	1	148632877	2.34885	13	4265619	2.27199	7	36628953	0.00511631	2.29104
10	1933091	2.36932	12	20174585	2.24794	6	1621373	2.34871	13	4265635	2.27199	28	3812162	0.00512599	2.29022
4	47206511	2.36879	20	9679994	2.24554	2	154955203	2.3475	6	4955701	2.27174	1	109752041	0.00513634	2.28935
4	47206512	2.36879	15	14969679	2.24552	2	101920607	2.34732	1	116304719	2.2709	25	180620	0.00514198	2.28887
8	12940315	2.36869	3	81727602	2.24399	21	12627885	2.34677	1	116304723	2.2709	22	6995786	0.00515212	2.28801
19	5442300	2.36772	10	8827374	2.24356	6	30196403	2.34579	21	2270960	2.27013	20	6531865	0.00515273	2.28796
14	4146380	2.36763	7	10953431	2.24312	28	2312125	2.34494	2	112301888	2.27001	25	4229335	0.00516871	2.28662
32	51660160	2.36736	7	10953464	2.24312	5	62742821	2.34226	10	4336035	2.26998	1	64947771	0.00520458	2.28361
5	5492921	2.36703	21	7151225	2.24255	4	26366126	2.34221	10	17788461	2.26933	2	151667233	0.00520979	2.28318
5	5492923	2.36703	8	13520775	2.24179	19	9443269	2.34198	3	15715965	2.26847	20	11777743	0.00521677	2.2826
5	9497519	2.36643	24	3822009	2.24129	8	12982526	2.34105	2	1415742	2.26806	5	35044091	0.00522494	2.28192
27	3523381	2.36616	6	3605641	2.24122	28	1365882	2.34086	4	75102314	2.26794	1	58649285	0.0052259	2.28184
28	2229613	2.36542	6	3605643	2.24122	5	11964730	2.34074	20	11865558	2.26751	28	147124	0.00522776	2.28168
14	11056439	2.36518	19	6302635	2.24118	4	28626759	2.3397	5	10523355	2.26748	28	838455	0.00522776	2.28168
8	27726107	2.36473	19	6302638	2.24118	20	6014159	2.33923	15	3464224	2.26739	22	7969648	0.00523205	2.28133
1	30492169	2.36328	8	6587441	2.24109	11	17102535	2.33909	15	3464235	2.26739	12	2889555	0.00523471	2.28111
2	47810727	2.36217	13	3679946	2.24074	4	10180653	2.3377	2	7942349	2.26679	1	79174666	0.00523479	2.2811
18	8727561	2.35955	8	25141982	2.24047	10	11898341	2.33766	7	1781120	2.26663	2	87970268	0.00524249	2.28046
8	27165177	2.35857	9	23426079	2.23985	9	1256289	2.33726	7	29212390	2.2666	2	121727318	0.0052471	2.28008
27	4927076	2.35753	8	31153001	2.23954	7	36791441	2.33686	27	2702742	2.2659	3	41033193	0.00525073	2.27978
10	6640558	2.35715	3	1328771	2.23875	2	150773964	2.3364	2	151631111	2.26509	3	41033216	0.00525073	2.27978
10	6640560	2.35715	14	9364905	2.23828	3	10773541	2.33517	25	5629541	2.26437	1	26665190	0.00526749	2.2784
19	6302635	2.35685	1	89024457	2.23705	1	18108848	2.33498	4	10285479	2.26412	14	7543608	0.00527829	2.27751
19	6302638	2.35685	14	17927054	2.23678	10	4368206	2.33484	4	10285481	2.26412	14	7543618	0.00527829	2.27751
1	3410312	2.35675	7	11365989	2.23641	21	3405530	2.33469	15	11309066	2.2638	5	9835877	0.00528202	2.2772
2	72416409	2.35649	30	73191883	2.23632	2	5703423	2.33318	1	166895288	2.26372	7	11343507	0.00530591	2.27524
1	58580025	2.35604	2	153555559	2.23575	23	291510	2.33078	2	148042512	2.26315	28	4612479	0.00530906	2.27498
6	4240568	2.35597	16	2416174	2.23463	12	2760797	2.33054	3	101857293	2.26292	28	4612478	0.00531736	2.2743
1	202432057	2.35485	13	1231626	2.23428	8	6351874	2.3302	18	2585153	2.26237	10	7781443	0.00532352	2.2738
2	104800325	2.3538	2	78795298	2.23343	4	10149608	2.32987	18	2585472	2.26237	2	7942349	0.00533137	2.27316
8	13445650	2.35278	13	4094900	2.23309	1	9880484	2.32969	8	32189618	2.26234	3	40496548	0.00534198	2.2723
2	24693268	2.35277	2	88401273	2.23308	1	9880509	2.32969	7	13888407	2.26228	11	835524	0.00534575	2.27199
5	64039554	2.35194	21	12449494	2.23293	28	4502971	2.32947	2	131718841	2.26156	20	3202598	0.00535352	2.27136
5	64039603	2.35194	1	12947435	2.23279	28	4502995	2.32947	2	43622776	2.26138	16	6042307	0.00538958	2.26845
21	7990874	2.34862	4	62761285	2.23272	30	1510704	2.32934	10	7791467	2.26054	16	6042339	0.00538958	2.26845
1	16365509	2.3455	9	18005448	2.23223	19	4098016	2.32896	32	29385802	2.25931	8	7940026	0.00539003	2.26841
10	3781637	2.34542	27	3579002	2.2321	16	7920335	2.32885	3	117031843	2.25867	5	38340324	0.00539057	2.26837
4	10255638	2.34512	20	1832523	2.23209	21	550733	2.32833	20	11861593	2.25821	5	1980471	0.00541395	2.26649
4	10255667	2.34512	1	94453682	2.23042	24	3489383	2.32777	20	11861627	2.25821	23	159548	0.00541863	2.26611
3	47896558	2.34509	10	2177879	2.23029	14	4030340	2.32753	13	4265662	2.25815	23	1998491	0.00542033	2.26597
4	10285525	2.34508	21	3390685	2.22982	8	30176280	2.32753	2	147889736	2.25815	3	14460913	0.00543014	2.26519
18	4133460	2.34472	5	39633637	2.22882	2	50372851	2.32644	22	7969648	2.25801	5	28570569	0.00543228	2.26502
5	23783517	2.34457	8	32694266	2.228	4	47206511	2.32639	16	5880965	2.2573	1	91232411	0.00543621	2.2647
25	5472254	2.3444	14	13433572	2.22733	4	47206512	2.32639	16	5880971	2.2573	1	91232414	0.00543621	2.2647
6	32682269	2.34407	1	91519660	2.22704	2	66692051	2.32636	25	180620	2.25644	7	37242145	0.00544847	2.26373
10	15112661	2.34324	1	91519850	2.22704	32	55655180	2.32596	2	97443315	2.25535	4	10285479	0.00545179	2.26346
10	15112696	2.34324	2	7313237	2.22701	2	138193281	2.32569	2	109030336	2.25512	4	10285481	0.00545179	2.26346
27	374459	2.34261	1	46328713	2.22653	5	64268395	2.32543	19	4506592	2.25495	1	77201868	0.00545375	2.26331
4	10348141	2.342	10	4465891	2.22621	10	7164810	2.32439	19	4506663	2.25495	1	77201945	0.00545375	2.26331
8	30176322	2.34162	1	17302719	2.22614	2	117868499	2.32331	9	1792785	2.25473	1	10792515	0.00545506	2.2632
3	55856936	2.34153	18	5838959	2.22591	14	3120844	2.32044	15	9482921	2.25472	2	114580485	0.0054561	2.26312
32	29385802	2.3406	1	199940762	2.2253	11	427483	2.32004	2	120630603	2.25457	31	70440189	0.0054617	2.26267
1	196454186	2.34028	3	115923029	2.22523	8	12997170	2.31855	6	19856710	2.25453	31	59190063	0.00546364	2.26252
13	5712136	2.33991	28	6742902	2.22507	25	353897	2.31788	10	5339496	2.25448	12	3316803	0.00546574	2.26235
32	45643662	2.33963	28	6742912	2.22507	32	47438298	2.31636	20	3202598	2.25286	28	6718391	0.0054689	2.2621
16	4997055	2.33871	28	6742956	2.22507	2	118714003	2.31636	24	1097567	2.25234	16	5989802	0.00548791	2.26059
4	10399118	2.3379	2	6966789	2.22447	5	32125938	2.31584	29	2925410	2.25053	5	34071130	0.00549116	2.26034
1	71421890	2.33713	2	150773979	2.22435	13	4050336	2.31327	27	374468	2.2503	22	7227983	0.00549254	2.26023
1	72469377	2.33713	10	5098786	2.2231	2	28789697	2.31255	7	37242145	2.25014	4	75102314	0.00549376	2.26013
1	73111635	2.33713	5	14788725	2.22289	14	12834021	2.3124	5	36407249	2.24955	19	5780750	0.00550216	2.25947
2	76864036	2.33628	30	73207119	2.22275	10	4891046	2.31219	1	66458234	2.24938	21	2271176	0.00551898	2.25814
3	57609067	2.33565	3	81822525	2.22244	5	9274066	2.31198	1	79174666	2.24841	9	14434327	0.00551901	2.25814
3	57609086	2.33565	2	50711517	2.22147	30	34154882	2.3114	10	3692431	2.24817	25	539131	0.00552015	2.25805
3	57609095	2.33565	2	88384224	2.22035	3	117540404	2.31125	7	1815514	2.2476	8	15239363	0.00552751	2.25747
3	32042664	2.335	1	138022036	2.22029	10	17146707	2.31107	1	83430014	2.24701	8	15239370	0.00552751	2.25747
18	10978992	2.33409	18	2548411	2.21871	20	4271265	2.31106	6	19856658	2.24402	9	21242533	0.00552831	2.25741
1	194182565	2.33343	18	2548417	2.21871	1	80030687	2.30918	6	19856660	2.24402	5	36407249	0.00553045	2.25724
3	21763023	2.33314	18	2548425	2.21871	7	12090316	2.30882	3	14460913	2.2437	2	147889736	0.00553518	2.25687
19	6302126	2.33291	8	31207188	2.21862	22	4940972	2.30871	1	58649285	2.24351	13	4265612	0.00553964	2.25652
5	1758050	2.33266	2	138193281	2.21788	19	3737113	2.3085	2	118714003	2.24208	13	4265614	0.00553964	2.25652
5	1758053	2.33266	32	56538464	2.21747	1	162968653	2.30849	22	3957694	2.24203	13	4265615	0.00553964	2.25652
5	1758059	2.33266	11	1246967	2.21746	1	94453682	2.30774	22	3957700	2.24203	28	4471938	0.00554398	2.25618
5	1758068	2.33266	30	37980794	2.21649	21	12449268	2.30763	4	10348095	2.24104	2	131735029	0.00556357	2.25465
5	1758091	2.33266	27	3692141	2.21582	1	123500741	2.30711	32	70444960	2.2397	2	151631111	0.00558366	2.25308
5	1758098	2.33266	27	3692145	2.21582	4	76081904	2.3065	2	148053299	2.23937	30	77221603	0.00559486	2.25221
5	1758103	2.33266	8	32189618	2.21562	21	7151225	2.30633	16	6042307	2.23822	2	66553692	0.00559654	2.25208
5	1758109	2.33266	5	40164194	2.21461	1	202723914	2.30631	16	6042339	2.23822	5	36265570	0.00560022	2.25179
24	3553991	2.33237	2	118786422	2.2144	14	2421022	2.30597	6	2919213	2.23783	9	21889170	0.00560811	2.25118
28	2312179	2.33228	28	171547	2.2128	2	71357096	2.30565	10	7724040	2.23634	27	2828196	0.00561238	2.25085
9	11707990	2.33109	7	29212390	2.21242	4	7353251	2.30554	10	7724255	2.23634	3	37441707	0.00561407	2.25072
22	3691888	2.3307	7	11340038	2.21188	4	7353278	2.30554	10	3781837	2.23601	7	11343823	0.00561978	2.25028
11	20083384	2.3305	13	18811000	2.21162	29	2244702	2.30522	16	5989802	2.23578	6	4800953	0.00563694	2.24896
20	1479112	2.32967	13	18811004	2.21162	29	2247220	2.30522	23	159336	2.2353	5	53325850	0.0056375	2.24891
25	3933851	2.32957	13	18811012	2.21162	29	2247310	2.30522	2	148136155	2.2349	11	17936427	0.00564907	2.24802
2	24693260	2.32937	5	56679179	2.21068	4	10303595	2.3047	1	77201868	2.2334	5	5322643	0.00564952	2.24799
1	141299948	2.32913	5	56679188	2.21068	8	32927610	2.30466	1	77201945	2.2334	27	3579320	0.00565263	2.24775
30	32107958	2.32899	9	1326367	2.21053	4	76089656	2.30465	2	97810990	2.23269	2	123397055	0.00565432	2.24762
27	3566512	2.3284	2	118689292	2.20935	19	5349541	2.30446	1	108228976	2.23269	31	70444960	0.00565564	2.24752
3	14675708	2.32713	19	5442311	2.20919	15	4951950	2.30412	1	108229164	2.23269	26	477573	0.00567496	2.24604
28	5677172	2.32693	18	2706970	2.20851	15	4951951	2.30412	5	1980471	2.23176	4	10345920	0.00568203	2.2455
10	4319387	2.32595	2	62566884	2.20792	32	8555303	2.30361	7	37311433	2.23159	4	35292085	0.0056923	2.24471
3	77069781	2.32555	1	68419801	2.20774	30	1510720	2.30347	7	8083715	2.23086	4	35292104	0.0056923	2.24471
3	77070032	2.32555	1	68419809	2.20774	5	7721248	2.30278	3	40496614	2.23083	30	677006	0.00569244	2.2447
2	4724889	2.32526	27	3745037	2.2077	3	117540354	2.30259	5	34071865	2.22997	2	118786361	0.00569345	2.24462
6	9101390	2.32456	1	45446542	2.20702	5	9497519	2.30214	32	61426885	2.22961	10	4923132	0.00570169	2.244
5	5492898	2.32451	1	45446796	2.20702	2	28472228	2.30153	25	4812951	2.22915	10	5098786	0.00570343	2.24386
7	5236505	2.32342	10	7327014	2.20623	21	12431557	2.29987	15	12843680	2.22869	7	36625356	0.00571252	2.24317
4	75675257	2.32319	18	5099074	2.20604	1	202489771	2.29908	3	81727593	2.22807	15	5818598	0.00572647	2.24211
1	88201965	2.32231	5	14711099	2.20596	22	4240534	2.29875	12	3316803	2.22707	2	147019576	0.00573646	2.24136
7	2968602	2.32187	13	10386041	2.20588	8	30176287	2.29848	8	9615742	2.22705	3	97225884	0.00574278	2.24088
1	16886464	2.32141	19	5282458	2.20572	11	17470888	2.29777	2	43622807	2.22691	30	32541853	0.00574941	2.24038
10	7604742	2.32047	12	7606807	2.20549	5	28560996	2.29645	4	13465380	2.22665	2	54051475	0.00575644	2.23985
3	117165886	2.32016	4	42059376	2.20547	14	17478165	2.29626	2	148054583	2.2261	7	37805043	0.00575646	2.23984
3	117165887	2.32016	8	4496399	2.20485	30	13060596	2.2962	1	79330099	2.22569	28	3630504	0.00576185	2.23944
7	5487116	2.31956	13	4281409	2.20398	9	5630203	2.29613	20	11105078	2.22548	2	101648648	0.00576194	2.23943
2	52603016	2.31869	20	10504235	2.20308	1	94723794	2.29602	20	6524216	2.22522	11	3214598	0.00576244	2.23939
22	6995786	2.31833	1	200925390	2.20212	8	12817452	2.29529	15	3490332	2.22437	2	133926329	0.00576537	2.23917
21	11117612	2.31799	20	4271220	2.2018	8	12817476	2.29529	9	21889170	2.2234	10	4336035	0.00577363	2.23855
10	3692588	2.31778	6	1924543	2.20177	9	1908353	2.29507	2	153913529	2.22319	1	91232458	0.00577511	2.23844
19	2611916	2.31763	7	11354507	2.20001	1	120813720	2.29466	5	35044701	2.22309	1	9441901	0.00577728	2.23828
4	10180750	2.31749	10	4810841	2.19981	2	34571751	2.29385	1	26665190	2.2218	1	62895904	0.0057955	2.23691
1	118798305	2.31729	1	29600204	2.19909	18	8116850	2.29349	7	36628953	2.22178	2	66307814	0.00579665	2.23682
25	2000793	2.31714	12	7785804	2.19841	10	7604742	2.29325	10	3814242	2.22167	3	77075809	0.00580217	2.23641
5	5533768	2.31673	18	7536025	2.19838	5	55475811	2.2931	1	954351	2.22165	14	17804758	0.0058047	2.23622
1	68015990	2.3164	9	17627177	2.19804	7	15030771	2.2916	5	2324606	2.22008	8	12735452	0.00581091	2.23576
1	68016003	2.3164	18	4437972	2.19771	21	5103491	2.29145	2	136467083	2.21987	30	34154882	0.0058138	2.23554
1	68016058	2.3164	29	844021	2.19733	32	66991254	2.29136	27	4064984	2.21949	20	1961156	0.00582818	2.23447
32	67043940	2.31632	5	28560749	2.1972	10	7509184	2.29052	5	38329898	2.21945	4	74999273	0.00583182	2.2342
11	20712917	2.31622	5	28560758	2.1972	10	7509203	2.29052	5	50083261	2.21936	2	43890507	0.00583318	2.23409
11	20816070	2.316	5	34071865	2.19687	10	7509215	2.29052	9	2065399	2.21924	7	13888458	0.00583456	2.23399
10	18242287	2.31599	8	6587370	2.19682	2	118386700	2.28957	25	1157752	2.21858	7	13888472	0.00583456	2.23399
5	54104928	2.31563	5	28344877	2.19668	1	115725743	2.28956	2	3230260	2.21851	3	101857293	0.00583746	2.23378
4	9981853	2.31496	3	116765037	2.19477	2	28268666	2.28918	2	3230591	2.21851	2	121727337	0.00584317	2.23335
4	9981854	2.31496	19	3496497	2.19473	20	6014414	2.28824	16	3530795	2.2182	2	105632781	0.00585078	2.23279
7	6053803	2.31483	9	23426331	2.1931	1	21306034	2.28774	7	37805043	2.21658	2	141767547	0.00587111	2.23128
14	12110217	2.31475	3	4494000	2.19308	1	21306067	2.28774	2	115443414	2.21653	27	4829478	0.00587423	2.23105
1	143796582	2.31443	22	5205464	2.19159	10	4179191	2.28754	2	77126635	2.21574	2	56615864	0.00589114	2.2298
3	21762818	2.31429	8	30178362	2.19114	1	56391293	2.28718	10	3692618	2.21484	2	56615875	0.00589114	2.2298
8	27706557	2.31264	28	1323534	2.19046	5	39046134	2.28656	6	3875773	2.21468	13	815007	0.00589198	2.22974
9	11708065	2.31138	10	7327036	2.19046	30	1510718	2.28584	19	5764075	2.21457	27	5427034	0.00589594	2.22945
7	14519622	2.31132	2	133507510	2.1904	2	45343950	2.28552	19	5764084	2.21457	19	6021490	0.00589858	2.22925
4	9307081	2.31121	2	1849437	2.18993	18	4349195	2.28493	2	105632781	2.21424	2	130519362	0.00590203	2.229
3	53197682	2.3112	12	20174627	2.18961	19	4046200	2.28431	5	38463107	2.21423	2	138193281	0.0059135	2.22816
1	79330335	2.30968	32	37581370	2.18849	3	117008897	2.28408	32	70444601	2.21354	28	3663650	0.00591577	2.22799
3	114962155	2.30891	32	37581380	2.18849	7	11290749	2.28397	14	17804758	2.21351	2	147110113	0.00592001	2.22768
3	42331134	2.30833	32	37581381	2.18849	24	35128	2.2839	16	8857143	2.21342	28	1359797	0.00592163	2.22756
28	1359778	2.30778	4	38153317	2.18663	2	73279872	2.28321	2	87970268	2.212	1	164593908	0.005924	2.22739
1	177054140	2.30718	3	65686852	2.18651	3	5029360	2.28213	28	2734046	2.21199	1	164593951	0.005924	2.22739
1	177054169	2.30718	10	8992087	2.1865	1	68015990	2.28184	28	1817075	2.21189	30	34357402	0.00592807	2.22709
19	3786412	2.30633	14	11299193	2.18597	1	68016003	2.28184	11	3214598	2.21118	28	216607	0.00593311	2.22672
19	3786683	2.30633	2	10975474	2.18455	1	68016058	2.28184	10	6584961	2.21056	25	3678523	0.00596143	2.22465
26	833502	2.30596	10	17699188	2.18451	5	10151818	2.28174	4	35292085	2.20914	25	3678527	0.00596143	2.22465
10	4321344	2.30492	1	110986212	2.18449	32	42640528	2.28141	4	35292104	2.20914	10	6640499	0.00597232	2.22386
24	35128	2.30403	2	117261350	2.18387	25	418839	2.28034	7	13888458	2.20903	27	1339677	0.00598059	2.22326
19	4174748	2.30402	20	9184968	2.18355	27	4622669	2.28032	7	13888472	2.20903	3	14874694	0.00598441	2.22298
3	75533509	2.30397	10	5661019	2.18334	21	4519848	2.28025	1	114561604	2.20897	18	3948433	0.0059968	2.22208
3	346904	2.30293	7	7960326	2.18334	1	139947029	2.27956	16	12316407	2.20875	18	3948436	0.0059968	2.22208
1	143983368	2.30228	10	4337090	2.18328	2	40628266	2.27927	20	11537028	2.20856	18	3948440	0.0059968	2.22208
8	14987953	2.30061	3	77075809	2.18253	1	29610172	2.27786	19	4046135	2.20821	2	152379979	0.00599891	2.22193
14	14231551	2.30028	30	50989367	2.18134	32	38836876	2.27746	6	1924563	2.20817	20	11865643	0.00601086	2.22106
32	6212468	2.29998	4	4539677	2.18132	20	11602143	2.2772	11	3214613	2.20724	1	63265507	0.00603081	2.21962
11	1166011	2.29927	4	4539738	2.18132	3	75533464	2.27686	29	293344	2.20709	3	91963689	0.006033	2.21947
2	35557848	2.29869	7	5452976	2.1812	5	53372173	2.2766	3	14874694	2.2065	14	3226877	0.00604122	2.21888
1	60789158	2.2975	32	58694297	2.18053	16	2394069	2.27636	20	6531865	2.20629	1	196308302	0.00605397	2.21796
1	60789159	2.2975	1	10919387	2.18044	32	31401114	2.27589	19	5443597	2.20515	3	8751650	0.00605603	2.21781
4	75802493	2.29738	7	36981467	2.17979	8	13178133	2.27579	2	43623028	2.205	27	2576481	0.00606112	2.21745
8	9630161	2.29679	7	36981474	2.17979	8	13178134	2.27579	2	43623029	2.205	5	3187956	0.00606118	2.21744
7	14797538	2.29669	7	36981496	2.17979	28	1214764	2.2749	2	43623038	2.205	2	56922834	0.00606824	2.21694
28	1264501	2.29533	14	8157075	2.17922	5	6043175	2.27389	2	43623066	2.205	2	56922841	0.00606824	2.21694
28	1264502	2.29533	19	3829308	2.17908	1	29600204	2.27386	2	43623067	2.205	2	56922845	0.00606824	2.21694
1	54474355	2.29477	19	3829324	2.17908	21	4519826	2.27213	5	33762682	2.20393	13	16808007	0.00607844	2.21621
6	8666258	2.29475	17	132302	2.17748	2	120968999	2.27179	5	259441	2.20368	13	16808059	0.00607844	2.21621
29	2895036	2.29415	20	11127677	2.17738	10	2198689	2.27017	8	15239363	2.20348	11	624156	0.0060891	2.21545
12	12709603	2.2937	2	1351094	2.17719	26	1109349	2.26913	8	15239370	2.20348	15	3464224	0.00610547	2.21428
11	19484186	2.2933	14	10870555	2.17651	2	35520276	2.26909	6	13029063	2.20223	15	3464235	0.00610547	2.21428
20	7329527	2.29255	20	9182696	2.17638	10	6725776	2.26842	5	53641816	2.20222	1	10964242	0.00610965	2.21398
30	33649151	2.29199	15	8498254	2.17632	19	5780581	2.26776	13	4527716	2.20202	31	70444601	0.00611001	2.21396
8	24381669	2.29178	10	11659190	2.17628	5	2179355	2.26717	13	4527728	2.20202	3	7758505	0.00611849	2.21336
4	75102255	2.29169	21	12449268	2.17432	5	2179358	2.26717	3	6898088	2.20174	31	45302929	0.00611935	2.21329
19	3383443	2.28885	2	3663761	2.17387	2	27878274	2.26656	4	62732329	2.20033	7	37681206	0.00613587	2.21212
19	3383444	2.28885	10	19288264	2.17276	5	32647129	2.26655	1	120813493	2.19999	18	2707211	0.0061641	2.21013
17	295466	2.28864	20	9182646	2.17191	5	8567962	2.26528	8	7173483	2.19991	2	118689296	0.00616527	2.21005
3	13770744	2.28855	20	9182652	2.17191	2	35518550	2.26306	4	74999273	2.19972	1	96725786	0.00617331	2.20948
3	46062872	2.28829	9	17570341	2.17139	17	83604	2.26304	25	539131	2.19897	18	8200539	0.00617873	2.2091
6	14239075	2.2878	2	39392293	2.17101	19	5349542	2.26299	5	36265570	2.19854	2	135891568	0.00618238	2.20884
4	47206270	2.28657	2	39392297	2.17101	1	121754186	2.26252	19	6525023	2.19772	6	2919213	0.00618991	2.20832
5	63880245	2.286	10	6180783	2.17022	1	152217753	2.26241	2	121727318	2.19712	20	6912348	0.00619485	2.20797
5	63880259	2.286	22	6858837	2.16942	1	152218035	2.26241	13	15937349	2.1964	4	4539677	0.00621718	2.20641
32	68762785	2.28579	10	8834089	2.16817	21	14021041	2.26198	6	9288899	2.19632	4	4539738	0.00621718	2.20641
12	20533352	2.28564	14	4366846	2.16773	22	7041395	2.26193	21	14021041	2.19534	21	3896901	0.00622041	2.20618
12	2760797	2.28434	26	472239	2.16752	12	20891129	2.26169	5	35154648	2.19477	21	3896905	0.00622041	2.20618
16	2424484	2.28377	1	200925407	2.16727	8	1128050	2.26117	7	37681285	2.19402	21	3896915	0.00622041	2.20618
16	2424518	2.28377	1	200925416	2.16727	2	118693782	2.26047	5	50076265	2.1935	1	114561604	0.00622579	2.20581
4	10285510	2.28311	7	10953102	2.16663	2	27721154	2.2601	20	11777743	2.19289	31	51660160	0.00622613	2.20578
10	6725776	2.28163	24	4500727	2.16571	5	14711080	2.25796	10	6633822	2.19167	3	111006955	0.00623785	2.20496
6	3605641	2.28143	27	1545066	2.16548	12	7785804	2.25741	1	92435982	2.19076	31	51882190	0.00625018	2.20411
6	3605643	2.28143	8	30208613	2.16512	6	8296228	2.2572	6	3047784	2.19055	19	3905667	0.00625649	2.20367
11	2712883	2.28035	1	10811787	2.16503	2	39667863	2.25643	2	45270870	2.19015	18	2706999	0.0062599	2.20343
3	81457701	2.27886	10	12986697	2.16484	19	5780750	2.25604	10	4321371	2.18948	13	15937349	0.00626364	2.20317
4	75802461	2.27875	25	3257976	2.16401	2	10975474	2.25547	1	9441901	2.18906	12	3222067	0.00627663	2.20227
18	6298875	2.27652	5	3745894	2.16383	5	6835056	2.25514	1	164593908	2.18882	20	11537028	0.00627826	2.20216
15	3216715	2.27622	22	6675205	2.16308	8	30467963	2.2548	1	164593951	2.18882	11	3078358	0.00627944	2.20208
19	3383410	2.27427	7	37255133	2.16287	20	9946286	2.25476	2	147019576	2.18842	3	82780040	0.00628183	2.20191
3	64915689	2.27364	10	7854029	2.16249	21	13616038	2.25392	32	70440189	2.18832	1	79330099	0.00628234	2.20188
16	4978825	2.2715	23	2072307	2.16243	20	8841779	2.25325	11	835524	2.18785	27	1346362	0.00630003	2.20066
1	200457853	2.27127	10	6634612	2.16202	16	11192507	2.25217	32	62757214	2.18726	2	144687515	0.00630192	2.20053
1	200457878	2.27127	15	9070035	2.16172	5	63846254	2.2514	1	62895904	2.18712	25	6356016	0.00630586	2.20026
1	200457884	2.27127	14	12108240	2.16153	1	152217659	2.25132	2	56615864	2.18688	10	6709258	0.00630677	2.20019
1	200457895	2.27127	14	12108299	2.16153	2	45420299	2.25092	2	56615875	2.18688	2	151394491	0.0063088	2.20005
19	3250404	2.27099	8	12675673	2.16147	1	148502076	2.25057	2	55023766	2.18674	2	144704910	0.00630993	2.19998
6	14034886	2.2686	1	17726367	2.16095	18	8957525	2.25054	21	2271176	2.18654	2	144704918	0.00630993	2.19998
6	14035272	2.2686	10	4321336	2.16076	9	21964122	2.24938	2	115443465	2.18642	14	3468694	0.0063129	2.19977
11	21501761	2.26849	2	52404048	2.16023	9	21964124	2.24938	2	148078104	2.18585	10	6709518	0.00633333	2.19837
16	7372215	2.26819	21	3896901	2.16003	20	4186884	2.24927	2	148078355	2.18585	8	9615742	0.00634223	2.19776
2	56922864	2.26808	21	3896905	2.16003	5	56717194	2.24909	18	3135269	2.18575	7	37681285	0.00634601	2.1975
20	10831191	2.26794	21	3896915	2.16003	2	146161728	2.24816	18	3135277	2.18575	2	54051491	0.00636285	2.19635
2	110821393	2.26736	32	65393449	2.16	2	146161731	2.24816	2	131375980	2.18574	27	5790256	0.00638009	2.19517
2	110821404	2.26736	10	4179215	2.15997	30	39974261	2.24745	2	130519362	2.18483	8	7865895	0.0063855	2.19481
2	110821422	2.26736	3	13272657	2.15995	5	57368421	2.24742	3	91627177	2.18465	14	13432967	0.0064002	2.19381
2	110821569	2.26736	1	66458234	2.15992	1	6375274	2.24712	1	193232792	2.18464	10	3781887	0.00641826	2.19258
2	28336429	2.26731	8	9615994	2.15963	12	20465359	2.24645	8	31153001	2.18456	25	4487775	0.00643084	2.19173
1	198893814	2.26715	8	9615997	2.15963	21	14029850	2.24582	5	50083273	2.18445	2	147861135	0.00643794	2.19125
20	6857949	2.26695	8	9616017	2.15963	10	6640558	2.24551	4	68683943	2.18416	18	6036794	0.00644109	2.19104
1	10925297	2.26687	3	4494040	2.15961	10	6640560	2.24551	2	78487575	2.18392	3	49879070	0.00644385	2.19085
4	67394054	2.26624	5	28344608	2.15919	9	6912672	2.24473	11	17280226	2.18369	18	3122882	0.00644874	2.19053
1	99479265	2.26623	1	163358991	2.15889	9	21999627	2.24463	5	34794692	2.18367	5	14782584	0.00645177	2.19032
1	66798594	2.26534	15	3464484	2.15888	9	21999678	2.24463	5	34794706	2.18367	1	81690237	0.0064531	2.19023
3	21736733	2.26527	1	10792498	2.15824	3	26239216	2.24425	6	8468385	2.18301	25	3678569	0.00645724	2.18995
3	21736779	2.26527	3	64074372	2.15815	3	26239224	2.24425	2	50844617	2.18266	2	109133374	0.00646795	2.18923
23	291510	2.26476	1	2739886	2.15807	10	7819813	2.24394	2	66553692	2.18266	23	159336	0.00647425	2.18881
1	92321757	2.26475	10	12449851	2.15742	1	89704939	2.24378	25	3678523	2.18143	3	40904026	0.006493	2.18755
1	25361373	2.26452	2	39645961	2.15721	19	3383443	2.24347	25	3678527	2.18143	3	40904252	0.006493	2.18755
1	25361387	2.26452	19	4506862	2.15686	19	3383444	2.24347	1	83203501	2.18041	26	237878	0.0065075	2.18659
1	25361417	2.26452	1	61486819	2.15642	6	30028971	2.24334	1	91232411	2.18009	2	55023766	0.00651184	2.1863
4	75102260	2.26416	2	136539283	2.15586	1	2696155	2.24294	1	91232414	2.18009	1	83430014	0.00652054	2.18572
1	143982186	2.2629	30	48581586	2.15556	4	9932623	2.24178	3	107293524	2.17982	1	26664405	0.00652744	2.18526
8	15528486	2.2625	19	3829290	2.15487	27	374468	2.24175	7	27847406	2.17868	2	79807805	0.00653867	2.18451
7	13666006	2.26247	7	37125124	2.15449	21	5103457	2.2411	5	9445859	2.17867	2	79807821	0.00653867	2.18451
14	11056463	2.26201	7	12377226	2.15424	2	118904745	2.24105	1	114731973	2.1778	2	79807840	0.00653867	2.18451
26	1109349	2.26105	14	16636406	2.15405	1	189397577	2.23966	5	5322643	2.17704	1	201993827	0.00654011	2.18442
32	25969539	2.2601	4	20664487	2.15339	8	15332199	2.23892	13	4265612	2.17697	3	117031843	0.00655003	2.18376
8	27864112	2.25876	32	70122145	2.15328	2	146101387	2.23889	13	4265614	2.17697	28	1341138	0.00655419	2.18348
25	4812951	2.258	5	12180251	2.15273	2	146101403	2.23889	13	4265615	2.17697	8	30176319	0.0065621	2.18296
9	21803840	2.25792	5	12180255	2.15273	27	1093182	2.2387	1	26664405	2.17648	29	1978497	0.00657544	2.18208
21	3309758	2.25776	25	3911510	2.15259	4	68131621	2.23824	7	36625356	2.17628	31	62757214	0.00657804	2.1819
4	53079692	2.25774	6	6732498	2.15207	4	68131664	2.23824	2	120969040	2.17565	1	9469198	0.00658008	2.18177
32	72656333	2.25705	6	6732747	2.15207	2	9447203	2.23822	2	151667233	2.1755	2	153913595	0.00658492	2.18145
30	1598636	2.25643	6	6732760	2.15207	1	120813403	2.23794	11	3059207	2.17538	4	10347936	0.00658567	2.1814
1	94651279	2.2557	6	6733136	2.15207	2	115730641	2.23655	1	60975415	2.1751	28	2684857	0.0065865	2.18135
30	14206786	2.25452	9	25195154	2.15059	18	4176925	2.23601	25	3299432	2.17509	2	24671989	0.00660231	2.1803
5	9497283	2.25387	9	25195194	2.15059	1	201832232	2.23579	7	5487116	2.17441	29	2661766	0.00662015	2.17913
1	103459554	2.25223	18	2532705	2.15045	18	10694582	2.23445	7	27826721	2.17394	3	14408987	0.00663073	2.17844
2	43603240	2.25182	13	20154123	2.14986	18	10694583	2.23445	25	5632881	2.17341	2	97813095	0.00663276	2.17831
2	43603253	2.25182	1	26708103	2.14984	6	13397269	2.23437	5	28570569	2.17278	13	15987125	0.00664295	2.17764
15	12966693	2.25177	25	3911439	2.14956	4	28627053	2.23395	19	3270786	2.17264	13	15987339	0.00664295	2.17764
32	65393449	2.25122	25	3911458	2.14956	7	12404143	2.23306	1	201993827	2.17197	13	15992509	0.00664295	2.17764
2	66692051	2.25016	25	3911461	2.14956	1	115619843	2.23304	24	1097550	2.17194	21	15069422	0.00664343	2.17761
1	63522103	2.25006	14	17667505	2.14788	9	2344201	2.23289	24	1097575	2.17194	3	117077400	0.00665427	2.1769
1	79665605	2.24962	4	10347936	2.14755	14	15973009	2.23271	2	66307814	2.17167	20	10853891	0.00666167	2.17642
19	6155167	2.24902	1	66148424	2.14689	2	112499588	2.23217	4	5734078	2.17075	7	30988289	0.00666526	2.17618
11	6514037	2.24872	4	9937932	2.14666	3	13337285	2.23188	1	202763884	2.16996	31	8555326	0.00668272	2.17505
28	4502971	2.24835	19	3237761	2.14604	3	13337290	2.23188	8	31133578	2.16972	28	791692	0.00668721	2.17475
28	4502995	2.24835	20	10888112	2.14573	3	13337293	2.23188	2	144704910	2.16962	13	4527716	0.00669766	2.17408
2	77258605	2.24804	28	1594535	2.14518	3	13337307	2.23188	2	144704918	2.16962	13	4527728	0.00669766	2.17408
28	2414271	2.24733	10	14340578	2.14403	3	13337317	2.23188	2	118786327	2.16919	2	152072998	0.00670402	2.17366
1	64515246	2.24601	10	14340634	2.14403	25	3919967	2.23133	3	117077400	2.16864	27	2050922	0.00673604	2.1716
11	1868254	2.24555	4	44019652	2.14356	25	3919968	2.23133	2	150098294	2.16808	6	3008458	0.00673728	2.17152
6	31986402	2.24498	28	1817075	2.14321	25	3919991	2.23133	2	77443693	2.16795	6	3008467	0.00673728	2.17152
4	48637197	2.24479	25	5181041	2.14295	32	33294317	2.23132	28	6932498	2.16781	6	3008481	0.00673728	2.17152
4	48637198	2.24479	7	36981369	2.14272	1	164593908	2.2313	14	3468694	2.16763	6	3008494	0.00673728	2.17152
2	56922834	2.24476	7	36981379	2.14272	1	164593951	2.2313	1	80346078	2.16728	2	2931605	0.00674986	2.1707
2	56922841	2.24476	9	15341847	2.14207	25	2230616	2.23096	1	80346080	2.16728	10	5099075	0.00675417	2.17043
2	56922845	2.24476	1	45686303	2.14193	2	119087684	2.23032	16	3530793	2.16727	30	33405379	0.00677117	2.16934
29	2895039	2.24431	2	28268666	2.14174	27	876903	2.22951	2	101648648	2.1672	18	2391305	0.00677587	2.16904
29	2895044	2.24431	9	22066533	2.14163	7	12637699	2.22931	14	7543608	2.16669	2	48868802	0.00678117	2.1687
19	8535174	2.24386	10	7164732	2.14161	19	4563299	2.22881	14	7543618	2.16669	10	7854029	0.00679329	2.16792
3	32089277	2.24373	6	8468385	2.14132	1	2913279	2.22875	18	3122882	2.16667	5	53325883	0.00680153	2.16739
3	32089327	2.24373	20	11342325	2.14086	2	46961941	2.22857	13	4445394	2.16653	3	25889752	0.00681459	2.16656
1	89021627	2.24328	6	3403314	2.14062	18	2532705	2.22829	18	5643211	2.16649	3	57109616	0.0068172	2.16639
8	31312145	2.24258	25	5350415	2.14045	6	30301491	2.22715	19	6302635	2.16627	5	40992243	0.00683145	2.16549
8	2450650	2.24257	30	735839	2.14021	5	32647064	2.22699	19	6302638	2.16627	2	148329454	0.00683903	2.16501
5	10151818	2.24102	5	7470716	2.13998	10	8781419	2.22681	5	35044091	2.16563	10	15179442	0.00684111	2.16487
17	234915	2.2405	13	16962984	2.13973	2	66553692	2.22673	4	10345920	2.16558	16	6042322	0.00689286	2.1616
4	5711874	2.23981	13	16962986	2.13973	10	11883672	2.22587	1	54054826	2.16525	8	6889708	0.00689335	2.16157
25	3914136	2.2398	13	16962988	2.13973	11	2804126	2.22489	2	54051475	2.16495	8	6889710	0.00689335	2.16157
2	105829442	2.23923	6	2961970	2.13836	1	125110662	2.22476	4	9932623	2.16405	19	6302635	0.00690151	2.16106
14	4406094	2.23913	11	19645374	2.13805	1	125110891	2.22476	2	147375574	2.16374	19	6302638	0.00690151	2.16106
5	56719328	2.23817	1	198893814	2.13754	10	12989395	2.22386	2	147375589	2.16374	2	56922877	0.00691484	2.16022
4	10004513	2.23812	25	5446612	2.13751	10	3692386	2.2238	3	36893457	2.1634	22	4941063	0.00691558	2.16017
3	47765218	2.23777	8	6327735	2.13659	2	7942367	2.22302	10	4891046	2.1626	2	148136155	0.00692221	2.15975
3	40071963	2.23762	10	17787257	2.13647	1	89021369	2.22261	24	3831590	2.16148	28	4362203	0.00692611	2.15951
13	18745407	2.23638	1	180787221	2.13627	21	14030137	2.22246	1	81466134	2.16122	10	6726192	0.00693298	2.15908
13	18745409	2.23638	1	180800748	2.13627	9	21002931	2.22215	5	33844010	2.16035	3	14996906	0.00693918	2.15869
3	12454394	2.23607	10	28835	2.1356	10	7814778	2.22202	5	33844049	2.16035	6	4800730	0.00694829	2.15812
3	12454395	2.23607	5	1554970	2.13521	14	14394103	2.22197	5	33844084	2.16035	6	3003430	0.00695208	2.15789
3	58195067	2.23602	32	33542785	2.13415	8	32958007	2.22165	2	71928051	2.16034	1	58149642	0.00695753	2.15755
1	20168038	2.23567	10	15112384	2.13319	2	119576196	2.22077	2	97813095	2.16013	19	4296647	0.00696118	2.15732
6	31986389	2.23545	22	1643541	2.13305	5	36290844	2.22053	14	7681053	2.15848	20	2714177	0.00696852	2.15686
4	76036952	2.23543	13	15605140	2.13265	8	12910171	2.22021	3	40904026	2.1576	10	4367966	0.0069738	2.15653
18	8538091	2.2354	29	2925410	2.13192	8	12910213	2.22021	3	40904252	2.1576	14	3767360	0.00697431	2.1565
29	2894762	2.23427	5	2765823	2.1319	32	68762785	2.22018	3	37441707	2.15728	14	13433572	0.00698781	2.15566
22	4853393	2.23227	4	10320354	2.1315	16	11266129	2.22017	2	133926329	2.15724	5	10564018	0.00699126	2.15544
2	45420299	2.23209	1	160734758	2.13129	16	11266132	2.22017	20	10853891	2.15717	5	10564019	0.00699126	2.15544
14	14996605	2.23042	25	3926316	2.13103	16	11266170	2.22017	28	2541463	2.15683	7	27847406	0.00699442	2.15525
2	144679931	2.22991	4	49656370	2.1307	3	77069781	2.22014	29	157026	2.15626	20	10378457	0.00701504	2.15397
2	134632335	2.22936	25	3257724	2.13052	3	77070032	2.22014	18	5178810	2.15546	2	131735006	0.00701859	2.15375
21	5824549	2.22838	14	3140712	2.12986	2	83133442	2.21964	18	5178811	2.15546	7	11366306	0.00703373	2.15281
21	5824558	2.22838	14	15130389	2.12974	1	196001381	2.21811	18	5178816	2.15546	29	2854315	0.00703425	2.15278
32	59638176	2.22834	2	151667233	2.127	2	28354612	2.21665	18	2706999	2.15471	31	41860124	0.00703801	2.15255
3	347131	2.22759	24	4499446	2.12683	19	6287941	2.21573	29	262805	2.1545	1	119670315	0.00705606	2.15144
1	29462447	2.2275	2	80731003	2.12654	16	7303789	2.21506	2	152379979	2.1544	1	79385349	0.00706635	2.1508
2	126722037	2.2261	8	13203702	2.12602	16	7303790	2.21506	19	6021490	2.15426	28	6503630	0.00707166	2.15048
2	45659031	2.22589	2	4652753	2.12581	1	21306254	2.21496	10	6709258	2.15346	1	3022997	0.00707745	2.15012
28	151641	2.22517	3	81822298	2.12481	18	10694568	2.21416	22	7227983	2.15324	3	40496614	0.0070781	2.15008
10	12986697	2.22477	25	674902	2.12429	6	583567	2.21328	5	14654604	2.15274	14	7681053	0.00707857	2.15005
5	50248366	2.22476	1	89021627	2.1232	1	176098031	2.21269	5	14654611	2.15274	19	3874280	0.00707957	2.14999
5	50248373	2.22476	10	14340302	2.123	32	29385811	2.21245	5	3187956	2.15259	5	9467902	0.0070845	2.14969
5	50248408	2.22476	1	79961140	2.12274	2	152164395	2.21184	26	325977	2.1525	3	13070635	0.00708672	2.14955
5	50248414	2.22476	10	6634103	2.12135	6	3605641	2.21067	7	29212603	2.15215	10	6526909	0.00710717	2.1483
5	50248426	2.22476	8	7173467	2.12047	6	3605643	2.21067	32	41861549	2.15202	6	13386119	0.00711039	2.14811
10	11898341	2.22412	19	4506592	2.12043	5	33631878	2.21043	10	6821580	2.15174	18	3803325	0.00711361	2.14791
1	143982539	2.22391	19	4506663	2.12043	18	2706920	2.21021	18	2707211	2.15173	18	3946105	0.00711583	2.14777
2	45421033	2.22337	4	73439489	2.12011	5	12924112	2.20916	7	39167084	2.15173	28	109338	0.00712093	2.14746
7	5245304	2.22234	5	33872453	2.12007	5	12924118	2.20916	2	54051491	2.15172	28	826812	0.00712093	2.14746
32	51739578	2.22221	20	12159733	2.11899	20	11777743	2.20891	5	34797756	2.15	1	120034171	0.0071262	2.14714
4	10437884	2.22169	26	325909	2.11858	2	144088280	2.20821	7	27700987	2.14988	19	4046135	0.00713776	2.14644
5	16963477	2.22156	4	10347888	2.11842	5	34071130	2.20797	5	10564018	2.14961	5	32228316	0.00714216	2.14617
5	16963494	2.22156	32	45302929	2.11813	30	32616008	2.20767	5	10564019	2.14961	18	3123186	0.00714265	2.14614
20	6857749	2.22096	18	8875413	2.1177	4	5640140	2.20753	27	1093212	2.14941	1	58772234	0.00715329	2.14549
30	14206515	2.22061	14	4366847	2.1176	21	5594171	2.20573	11	3214362	2.14941	1	149359463	0.00715537	2.14537
32	32745253	2.21924	2	39392354	2.11712	1	125110963	2.20481	1	81533392	2.14915	10	10792822	0.00715552	2.14536
5	10567107	2.21852	9	17610969	2.11658	32	17840305	2.2048	2	2211842	2.1487	10	7781169	0.0071631	2.1449
2	144254587	2.21835	7	39167124	2.11616	32	62842334	2.2042	2	43890507	2.14843	10	7781250	0.0071631	2.1449
25	3373483	2.21829	4	10348141	2.11593	12	20533556	2.20416	20	1340130	2.14805	10	7781256	0.0071631	2.1449
7	37186016	2.21806	5	23783517	2.11524	5	63858124	2.20401	4	6104836	2.14802	1	1682593	0.00716409	2.14484
5	62389482	2.21783	1	26664127	2.1151	22	4795457	2.20396	1	81588165	2.14777	2	134100067	0.00717148	2.14439
9	2805044	2.21735	1	9361228	2.11495	3	16983938	2.20255	2	66950708	2.14776	3	107293524	0.00717485	2.14419
1	144424581	2.21729	25	3135413	2.11465	22	7114967	2.20238	5	38330224	2.14695	13	4281409	0.00719219	2.14314
32	23608845	2.21593	1	201706978	2.1142	2	24475307	2.2021	5	38330227	2.14695	1	81340692	0.00720583	2.14232
3	4417671	2.21592	4	4670113	2.11386	32	20623384	2.20162	20	12431449	2.14664	2	78487575	0.0072093	2.14211
8	34967448	2.21573	5	2339890	2.11373	1	26664127	2.20116	25	2000793	2.14619	10	12003787	0.00721222	2.14193
1	47252191	2.21509	6	3029139	2.11343	1	3022997	2.20063	2	24671989	2.14598	1	58772445	0.00721373	2.14184
5	16694623	2.21465	5	33844010	2.11329	29	7409	2.20049	3	25889752	2.14585	8	30208613	0.00721518	2.14175
1	108052633	2.2146	5	33844049	2.11329	1	140188545	2.20036	25	596379	2.14549	3	92389061	0.00722203	2.14134
10	6726192	2.21435	5	33844084	2.11329	10	7149522	2.20029	2	68787574	2.14545	31	49559792	0.00722738	2.14102
5	12902958	2.21393	1	29600208	2.11266	1	200457613	2.20021	2	121727611	2.14543	31	49559803	0.00722738	2.14102
1	146786515	2.21385	2	119087611	2.11262	2	50858242	2.20001	2	54122073	2.1448	4	5647432	0.00724103	2.1402
1	142918557	2.21334	14	9854873	2.11242	2	128057190	2.19973	5	33841687	2.14469	3	112007651	0.00724187	2.14015
11	21502550	2.2125	7	39139042	2.11228	10	4879532	2.19972	20	11861556	2.14441	2	59434535	0.0072468	2.13985
3	58287366	2.21185	21	2847935	2.11192	10	3692431	2.19935	14	15130095	2.14382	19	6429194	0.00725236	2.13952
3	58372189	2.21185	5	2218046	2.11176	14	4238251	2.19872	28	6805783	2.14337	4	75196698	0.00725372	2.13944
21	15053245	2.21097	1	89013819	2.1108	1	9441943	2.19597	28	6805826	2.14337	24	1097567	0.00727131	2.13839
32	37758084	2.21039	4	4085919	2.1107	10	7159915	2.19589	1	81332367	2.14336	1	79407232	0.00727667	2.13807
2	29532328	2.20956	20	8967020	2.1104	2	118320749	2.19584	25	3678569	2.14331	1	79407315	0.00727667	2.13807
10	7724040	2.20953	3	33106515	2.11032	2	118320793	2.19584	6	1806617	2.14228	7	36257808	0.00729395	2.13704
10	7724255	2.20953	2	133453716	2.11028	3	33800168	2.19558	6	1806651	2.14228	7	36257842	0.00729395	2.13704
22	6859049	2.20813	1	12984966	2.10956	21	10162039	2.19547	6	4800953	2.14202	2	56922864	0.00730869	2.13616
2	115644918	2.20677	6	32635143	2.10937	20	10853873	2.1954	11	954183	2.14112	5	34071865	0.00733807	2.13442
1	179179663	2.20673	1	202304211	2.10922	5	8140584	2.19508	11	17936427	2.14102	19	3717798	0.00734705	2.13389
9	19809303	2.20586	32	37758086	2.10879	2	29532328	2.1942	30	34154882	2.14079	19	3717838	0.00734705	2.13389
1	83430014	2.20552	32	37758088	2.10879	1	164558084	2.1937	16	6042322	2.14066	12	13929338	0.00735876	2.1332
6	8555617	2.20539	10	11944018	2.10837	5	50317600	2.19367	12	2819030	2.14025	1	81630751	0.00736174	2.13302
1	10919387	2.20509	7	27826487	2.10801	7	1557401	2.19353	12	2819097	2.14025	6	12804087	0.00736393	2.13289
1	144424803	2.20408	5	1980421	2.10794	4	10303419	2.19327	18	9702942	2.14008	28	171547	0.00736947	2.13256
30	14206758	2.20373	1	79407302	2.10747	4	10303677	2.19327	5	9835877	2.13989	28	945946	0.00736947	2.13256
20	9787287	2.20261	10	7781055	2.107	5	10579208	2.1932	3	57109616	2.13974	2	77034935	0.00737293	2.13236
5	2370333	2.20224	3	115923060	2.10576	5	10579209	2.1932	6	3003430	2.13967	5	35201473	0.0073734	2.13233
12	14069714	2.20073	5	60514733	2.10552	9	22008549	2.19229	14	3767360	2.13932	2	148229457	0.00737612	2.13217
18	4011639	2.20045	13	4094908	2.10536	3	7818273	2.19198	32	45306137	2.1393	2	148229470	0.00737612	2.13217
10	5099075	2.20032	4	76047844	2.10511	3	7818287	2.19198	2	97443343	2.13813	10	14803157	0.00738021	2.13193
8	3889901	2.20025	10	11338727	2.10497	3	7818294	2.19198	1	117973135	2.1374	5	50082583	0.00739227	2.13122
19	6498541	2.20021	7	14807556	2.10428	1	1128028	2.19179	2	67976436	2.13692	2	66935139	0.00740781	2.13031
1	143982236	2.2001	12	20008413	2.10397	5	63345990	2.19061	11	3059158	2.13468	1	81332367	0.0074093	2.13022
2	118693736	2.19985	10	7184987	2.10376	2	15652560	2.19048	32	41860124	2.13442	11	3214362	0.00741378	2.12996
23	2103440	2.19979	9	17627169	2.10336	14	4837528	2.18935	2	56922877	2.13409	1	9471148	0.00741546	2.12986
1	83203501	2.19977	5	53464945	2.1032	14	4837532	2.18935	2	93581488	2.13328	9	5079955	0.0074195	2.12963
4	47206438	2.19899	1	196052692	2.10318	14	4837552	2.18935	30	32541853	2.13256	9	5080029	0.0074195	2.12963
3	347096	2.19841	1	196052704	2.10318	14	4837570	2.18935	19	6429194	2.13242	3	2975283	0.0074209	2.12954
9	4064336	2.1982	1	196052705	2.10318	4	9981853	2.1889	2	136840768	2.13174	3	114798931	0.00743459	2.12874
8	5536873	2.1977	5	34029134	2.10282	4	9981854	2.1889	1	79385349	2.13147	3	114798952	0.00743459	2.12874
2	76911001	2.19706	32	34450887	2.10276	12	14069714	2.18853	3	7758505	2.1313	2	96399768	0.00744601	2.12808
23	1698649	2.19699	3	33302283	2.10141	19	3786412	2.18851	14	5455870	2.13026	21	12627885	0.00746022	2.12725
4	48212546	2.19695	5	37044073	2.10101	19	3786683	2.18851	28	6932500	2.12983	8	15210382	0.00746042	2.12724
29	2854087	2.19653	2	131808096	2.09946	32	70444960	2.18816	18	1290924	2.1296	27	2410262	0.00746073	2.12722
2	118321011	2.19645	9	17570305	2.09823	8	6587370	2.18796	2	96399768	2.12844	1	94059392	0.00746135	2.12718
3	44342055	2.19633	10	4410394	2.09813	4	5700985	2.18787	20	11127677	2.12836	1	94059393	0.00746135	2.12718
13	20267373	2.1963	20	6708060	2.09779	24	1097567	2.18777	3	16491678	2.12806	5	34794692	0.00747289	2.12651
7	6060539	2.19593	20	6708063	2.09779	10	6821869	2.1875	2	148220303	2.12747	5	34794706	0.00747289	2.12651
10	11883727	2.19489	1	54474355	2.09762	15	12772657	2.18722	26	1384422	2.12735	6	3605641	0.00749764	2.12508
4	75997098	2.19473	9	23285797	2.09741	9	11940421	2.18695	1	99681737	2.1273	6	3605643	0.00749764	2.12508
28	156559	2.19437	2	77258901	2.09711	2	28354528	2.18679	2	144687515	2.12721	28	67308	0.00751737	2.12393
2	93114014	2.19434	2	77258912	2.09711	28	5903812	2.18673	3	14408987	2.12717	21	14627129	0.00752788	2.12333
1	81466134	2.19425	15	15683756	2.09644	1	29600208	2.18532	2	123397055	2.12673	3	15555403	0.00753156	2.12312
1	24484886	2.19227	27	3971476	2.0959	1	166121548	2.18482	6	12912820	2.12651	2	77392212	0.0075447	2.12236
4	10056839	2.19199	1	28950198	2.09588	1	166121822	2.18482	20	2714177	2.12635	14	11056463	0.00754634	2.12226
4	10056841	2.19199	32	37009228	2.09578	1	22991	2.18474	10	3781887	2.12573	1	81588165	0.00755459	2.12179
11	427476	2.19058	30	71913831	2.09572	32	51429373	2.1845	3	98098332	2.12531	2	97443343	0.00756659	2.1211
2	42594859	2.19026	2	7684424	2.09411	2	45420366	2.18407	28	2733875	2.1253	2	137103231	0.00757005	2.1209
5	50449045	2.18949	2	7684630	2.09411	3	40071963	2.18402	5	32443589	2.1252	11	17280226	0.00757988	2.12034
7	1543365	2.18823	1	81344487	2.09402	11	21214558	2.18356	20	6912348	2.12493	2	141767556	0.00758251	2.12019
7	1543379	2.18823	2	63925633	2.09373	9	5151001	2.18299	10	6709518	2.12457	7	13842266	0.00758282	2.12017
18	8011646	2.18665	4	42853938	2.09328	1	80025406	2.18236	7	27824718	2.12381	2	1325860	0.00759255	2.11961
27	374468	2.18654	1	10870321	2.09224	1	80025407	2.18236	7	27824754	2.12381	10	3617714	0.00759598	2.11942
6	8658061	2.18611	21	6003959	2.09175	1	80025464	2.18236	2	131735029	2.1238	4	10004477	0.00762544	2.11774
32	11981171	2.18587	14	3774873	2.09138	20	4182947	2.18186	5	34077015	2.12374	5	35154993	0.00763558	2.11716
1	195824367	2.18476	10	7782571	2.09133	4	9932565	2.18164	1	79407232	2.12345	2	124258238	0.00764152	2.11682
28	1264463	2.18414	32	56538478	2.09095	4	9932617	2.18164	1	79407315	2.12345	3	13094327	0.00764164	2.11681
7	11927122	2.183	20	10250368	2.09064	4	9932638	2.18164	2	121727337	2.12335	5	33844334	0.00766923	2.11525
7	11339728	2.18251	20	10250370	2.09064	5	57368383	2.18144	19	4092369	2.12263	10	4465891	0.00767432	2.11496
2	96486217	2.18201	20	10250399	2.09064	5	57368394	2.18144	19	5780750	2.12231	3	98098332	0.00767662	2.11483
11	18504946	2.18198	2	131768463	2.09028	18	8829599	2.18072	6	4800730	2.12154	10	4049286	0.00768722	2.11423
1	69722496	2.18161	4	10004477	2.09017	9	11940369	2.18063	10	7243624	2.12145	6	9288899	0.007691	2.11402
32	72656273	2.18135	2	131502737	2.08849	8	10571788	2.18049	9	14434327	2.12116	10	4923150	0.0076923	2.11394
32	72656275	2.18135	20	301218	2.08844	5	50057434	2.18023	10	6640212	2.12029	8	6587441	0.00769668	2.1137
2	6305935	2.18103	2	107077588	2.08793	3	55856936	2.18014	2	135891568	2.12	14	11056439	0.00769857	2.11359
19	4285771	2.18042	2	107077638	2.08793	1	195885535	2.17997	1	91232458	2.11835	2	109842115	0.00771037	2.11292
1	179793807	2.17997	10	15983689	2.08775	5	8568000	2.17994	23	159529	2.11813	15	5911022	0.00772448	2.11213
2	10314623	2.17996	13	16668464	2.0868	5	294138	2.17952	2	147019554	2.11788	10	3692386	0.00772736	2.11197
3	35780687	2.17983	1	29197639	2.08661	23	1321037	2.17936	2	109030317	2.11767	24	3469231	0.00773362	2.11162
1	25361624	2.17966	10	19498693	2.08642	2	77258605	2.17935	19	5559664	2.11766	5	39046379	0.00774082	2.11121
2	45343950	2.17963	2	35557939	2.08497	5	62865473	2.17785	7	13842266	2.11752	31	45306137	0.00775416	2.11047
4	29052056	2.17958	28	323387	2.08401	10	15493880	2.1764	2	151394491	2.11719	28	6805557	0.00776757	2.10971
21	6003959	2.17957	15	15683728	2.08358	21	3390918	2.17624	2	3408741	2.11702	2	114172987	0.00778142	2.10894
2	93168585	2.17941	30	1450402	2.08355	21	3390940	2.17624	2	3408940	2.11702	2	121207566	0.00779209	2.10835
2	93168586	2.17941	24	4020344	2.08339	9	20839752	2.17568	3	36893494	2.11658	27	1706001	0.00779599	2.10813
2	4793388	2.1794	24	4020350	2.08339	1	202766380	2.17535	20	7354743	2.11607	7	29212622	0.0077988	2.10797
27	4622596	2.17898	2	111324759	2.08324	8	15378632	2.1753	1	26664127	2.11605	3	15975359	0.0078023	2.10778
19	6287941	2.17891	14	318171	2.08267	1	111291133	2.174	2	131710328	2.11527	3	15975375	0.0078023	2.10778
5	1757784	2.1782	20	9370171	2.08256	5	31049808	2.17379	2	118689296	2.11527	2	1849245	0.00780871	2.10742
21	11201783	2.1774	9	15508549	2.08233	8	12461385	2.17287	25	4747073	2.11495	11	427210	0.00780873	2.10742
2	50372817	2.17739	11	1370277	2.08159	3	15555458	2.17153	5	38340324	2.11476	11	427211	0.00780873	2.10742
7	11875168	2.1773	22	3957653	2.08096	10	6514691	2.17107	2	152072998	2.11467	1	81533392	0.00781928	2.10683
1	196454477	2.17725	7	26800959	2.08086	27	243462	2.17056	14	13432967	2.11401	28	1301257	0.00782765	2.10637
18	7235517	2.17697	3	77075598	2.08029	18	8219851	2.17014	8	28456240	2.11383	2	144687431	0.00784513	2.1054
22	7408715	2.17688	1	200586484	2.08018	27	868488	2.16893	1	166626554	2.11316	2	144687437	0.00784513	2.1054
9	2805245	2.17683	1	74205580	2.08016	10	11883727	2.16884	7	11343507	2.11292	2	144687443	0.00784513	2.1054
1	202805674	2.17677	1	17100431	2.08005	4	75675257	2.16752	13	20154123	2.11261	2	144687462	0.00784513	2.1054
11	19027571	2.17631	30	37768967	2.08005	2	96486217	2.16703	14	13336515	2.11259	2	144687478	0.00784513	2.1054
1	120813720	2.17611	1	107794543	2.08003	18	8011646	2.16672	2	109133374	2.11213	2	144687517	0.00784513	2.1054
2	66553692	2.17521	3	15293945	2.07998	18	8776159	2.16575	8	7865894	2.11183	2	144687520	0.00784513	2.1054
8	28417271	2.17487	10	5105410	2.07954	10	12337233	2.16574	19	4296647	2.11175	29	1445443	0.00785372	2.10492
1	25361406	2.17483	10	3692588	2.07951	10	12337257	2.16574	24	3469231	2.11173	1	200560381	0.00786554	2.10427
27	4829453	2.17435	1	170109172	2.0794	7	5487116	2.16538	3	36893241	2.11142	2	54122073	0.00787212	2.10391
27	4829478	2.17435	14	17804758	2.0788	10	5702888	2.16526	20	11865643	2.11135	11	1868254	0.00787566	2.10371
27	4829481	2.17435	22	6800967	2.07858	10	6821799	2.16493	2	63750654	2.11131	24	143864	0.00789104	2.10287
30	703564	2.17434	22	6800974	2.07858	4	75588981	2.16445	5	39094505	2.11095	16	3060069	0.00789714	2.10253
10	6709518	2.17419	22	6800975	2.07858	5	62713129	2.16352	28	2350196	2.11095	6	1806617	0.00790358	2.10218
1	61270344	2.17379	20	8004536	2.07799	5	62713387	2.16352	16	8473753	2.11078	6	1806651	0.00790358	2.10218
28	1264560	2.17278	28	2607635	2.07776	5	62713409	2.16352	16	8473754	2.11078	5	60042580	0.00791518	2.10154
19	4046200	2.17235	3	64074463	2.07773	1	196001333	2.16338	2	98674668	2.1104	1	17865	0.00791921	2.10132
5	34311216	2.17227	14	17046427	2.07746	2	24180965	2.16267	32	59190063	2.11021	2	115438083	0.00793876	2.10025
5	34311219	2.17227	14	15400387	2.07694	18	6326756	2.16214	11	2804126	2.11015	3	87376735	0.00794864	2.09971
21	14021041	2.17217	8	9630161	2.07674	18	6326789	2.16214	10	11108878	2.10976	6	13397544	0.00794947	2.09966
2	35568495	2.17101	32	58776579	2.0762	18	6326791	2.16214	2	118786361	2.1096	2	43890516	0.00795258	2.09949
10	6969352	2.17035	10	5611539	2.07616	1	165696248	2.16171	2	36770038	2.10906	19	5559664	0.007967	2.09871
32	38836919	2.16932	16	12316407	2.07586	19	3773423	2.16167	3	15555403	2.10899	13	17646365	0.00797136	2.09847
32	65393485	2.16882	6	31932449	2.07569	1	202489829	2.16108	5	34848458	2.1077	13	17646408	0.00797136	2.09847
5	36407010	2.16877	1	119130355	2.07493	1	202489831	2.16108	13	6127908	2.10707	9	22407031	0.00797719	2.09815
1	118136796	2.16839	1	119130403	2.07493	6	7917295	2.161	2	6262007	2.10686	10	5598073	0.00797934	2.09803
2	53769214	2.16782	5	2324606	2.07481	1	83430014	2.16093	2	6262009	2.10686	27	3392832	0.00798189	2.09789
29	1978260	2.16774	3	117031848	2.07475	10	4337063	2.16085	23	1998491	2.1068	3	114798919	0.00798354	2.0978
1	202806236	2.16771	18	5589214	2.07395	5	12902728	2.16035	1	81589134	2.10627	3	114798955	0.00798354	2.0978
3	55539362	2.16748	18	5589266	2.07395	2	9052819	2.16006	30	34357402	2.10571	7	36257657	0.00798567	2.09769
3	55539364	2.16748	18	5589267	2.07395	7	15030790	2.15983	9	21242533	2.10507	27	1085404	0.00798568	2.09769
2	45469793	2.16735	20	8970980	2.07365	16	7372171	2.1593	2	147110113	2.10411	27	5001880	0.00798744	2.09759
2	45469794	2.16735	1	43577622	2.0723	1	89669828	2.15909	19	3905667	2.10396	7	33684406	0.00798912	2.0975
9	6912672	2.16721	2	109029765	2.07229	9	22034851	2.15795	14	9355225	2.10385	7	33684408	0.00798912	2.0975
1	26665379	2.167	1	57347608	2.07229	5	10628794	2.15655	11	17358675	2.10272	7	33684412	0.00798912	2.0975
2	128320075	2.16687	1	57347623	2.07229	5	63051345	2.15635	12	13929338	2.10268	1	164591686	0.00799654	2.0971
3	24316161	2.16678	10	4042794	2.07227	4	29883741	2.15622	11	3078358	2.10195	3	77075598	0.00800531	2.09662
10	17146707	2.16669	1	68864340	2.07179	2	88514534	2.15605	19	3717798	2.10078	15	4996673	0.00801236	2.09624
6	22444376	2.1662	2	9188034	2.07053	7	704150	2.15597	19	3717838	2.10078	7	36257875	0.00801814	2.09593
10	5661019	2.16566	10	15392532	2.07025	7	15031009	2.15578	13	16808007	2.10077	2	40240239	0.00801842	2.09591
10	17256196	2.16562	11	945177	2.06956	5	5991926	2.1553	13	16808059	2.10077	2	66553882	0.00804738	2.09435
10	12754607	2.1656	5	16963748	2.06905	29	2152435	2.1552	4	4539677	2.10038	8	36361666	0.00805194	2.0941
1	69722459	2.16544	25	4335446	2.06892	1	30929733	2.15498	4	4539738	2.10038	7	27824718	0.00807569	2.09282
5	50317600	2.16527	3	80898460	2.06888	1	30929741	2.15498	1	122754242	2.09964	7	27824754	0.00807569	2.09282
6	31986441	2.16514	9	23905502	2.06885	1	200842687	2.15497	7	11343823	2.09938	5	2324606	0.00807674	2.09276
1	178152155	2.16313	2	56922834	2.06881	4	47206438	2.15492	16	3060069	2.09907	25	4742677	0.00808373	2.09239
3	46272129	2.16234	2	56922841	2.06881	5	39171886	2.15479	1	59281469	2.09903	1	13017867	0.00809083	2.09201
1	139946965	2.16232	2	56922845	2.06881	5	39172199	2.15479	1	162068708	2.0987	29	1364475	0.0080921	2.09194
2	141635630	2.16144	1	10925297	2.06867	1	21305974	2.15399	3	93505638	2.09822	1	124992747	0.00809886	2.09158
4	47206449	2.16128	18	6036778	2.06854	9	10221118	2.15351	11	17358614	2.09808	13	4430347	0.00809911	2.09156
10	6709258	2.16085	18	6036783	2.06854	9	10221119	2.15351	11	17358618	2.09808	2	47119431	0.0081016	2.09143
2	66553882	2.16072	18	6036818	2.06854	11	21214569	2.15284	11	17358632	2.09808	2	47119434	0.0081016	2.09143
7	37285283	2.16071	2	39389410	2.06835	32	17840304	2.15257	11	17358634	2.09808	2	47119437	0.0081016	2.09143
32	45306137	2.16024	10	5099058	2.06818	1	50698388	2.15253	11	17358639	2.09808	2	47119441	0.0081016	2.09143
4	9985580	2.16014	10	5661008	2.06801	1	50698614	2.15253	11	17358650	2.09808	18	5646974	0.00810283	2.09136
1	179087177	2.15911	10	4235466	2.06784	4	10167053	2.15105	11	17358652	2.09808	31	41861549	0.00811231	2.09086
18	7678043	2.15904	2	109026601	2.06753	4	10167068	2.15105	11	17358659	2.09808	25	2000793	0.00812649	2.0901
3	14282594	2.15899	10	16396243	2.06713	3	70195860	2.15079	11	17358816	2.09808	25	6072129	0.00813634	2.08957
7	12232191	2.15836	18	2706920	2.06669	1	7403780	2.15043	11	17358866	2.09808	2	2931614	0.00813813	2.08948
7	12232390	2.15836	9	21888952	2.06663	5	27812077	2.1504	11	17358885	2.09808	14	7944779	0.0081399	2.08938
10	4321351	2.15704	10	12003787	2.06612	23	1698649	2.15009	11	17358909	2.09808	1	200925390	0.00815866	2.08838
1	93566796	2.15685	15	8575330	2.06576	5	50076265	2.14979	9	22407031	2.0979	5	32228539	0.00816594	2.08799
1	202723914	2.15666	4	45300409	2.0656	32	22991411	2.14959	1	200560381	2.09783	22	7408715	0.00819536	2.08643
25	2856611	2.15606	9	17515785	2.06535	2	10558129	2.14958	6	8469185	2.09613	1	163027126	0.00819757	2.08632
2	52603217	2.1558	30	49729838	2.06442	5	39172120	2.14901	2	149548355	2.09497	5	34797756	0.00819947	2.08621
2	52603218	2.1558	30	49730034	2.06442	2	6489018	2.14892	7	37027486	2.09474	4	68683943	0.00820374	2.08599
10	3781672	2.1557	25	1699054	2.06338	2	66553882	2.14869	1	200925390	2.09411	2	96691800	0.00820844	2.08574
3	26093479	2.15532	25	432460	2.06317	1	61270344	2.14852	1	81690237	2.09406	2	96691992	0.00820844	2.08574
20	7329501	2.15525	1	200870673	2.06305	8	32721386	2.14806	1	58772234	2.09344	27	3235591	0.00821083	2.08561
1	58580019	2.15437	20	9895439	2.06298	1	65788554	2.14714	5	7705242	2.093	8	10408115	0.00821369	2.08546
4	10180653	2.15335	10	15058114	2.06252	2	15652638	2.14621	5	7705247	2.093	2	57173446	0.00822288	2.08498
2	109195856	2.15316	16	6042322	2.0623	19	3582684	2.14498	1	81630751	2.09247	27	1156917	0.0082232	2.08496
10	5314236	2.15292	19	4296843	2.0619	19	3582688	2.14498	3	13070635	2.09236	1	81589134	0.00822403	2.08492
1	89024457	2.15275	5	14711080	2.06175	5	63880245	2.14471	21	13061314	2.09181	18	8455879	0.00822944	2.08463
20	7329600	2.15217	25	112590	2.06116	5	63880259	2.14471	2	47119431	2.09174	6	3008499	0.00826331	2.08285
1	107815831	2.1519	10	4067158	2.06095	4	69126209	2.14445	2	47119434	2.09174	25	3919967	0.00828976	2.08146
1	10792498	2.15188	13	16671539	2.05901	20	3878882	2.14414	2	47119437	2.09174	25	3919968	0.00828976	2.08146
2	6504970	2.15158	2	150773921	2.05893	11	18504946	2.14374	2	47119441	2.09174	25	3919991	0.00828976	2.08146
19	317565	2.15114	15	7935167	2.05878	2	28472214	2.14274	32	6766842	2.09171	18	8160989	0.00831571	2.0801
20	10853873	2.14994	2	68477625	2.05832	8	31312145	2.14197	2	136547706	2.09161	15	5818655	0.00832052	2.07985
1	120813444	2.14991	2	27721154	2.05831	5	14711099	2.14172	2	136547730	2.09161	15	6816390	0.00832764	2.07948
1	120813454	2.14991	14	335050	2.0574	1	144424581	2.14168	1	159498191	2.09119	8	7865894	0.00833062	2.07932
1	7486106	2.14917	20	8146064	2.05737	25	2000793	2.14166	2	127264297	2.0906	3	81822525	0.00833191	2.07926
25	3732063	2.14878	2	136852963	2.0558	14	16802999	2.14144	1	514301	2.09056	18	5629692	0.00834814	2.07841
1	195567122	2.1486	1	108042033	2.05573	5	49975207	2.14118	2	50372817	2.09052	2	49548864	0.00835083	2.07827
1	195567254	2.1486	8	28417055	2.05569	18	9574163	2.14084	13	4478416	2.09038	7	29212370	0.00836212	2.07768
1	195567255	2.1486	10	6821869	2.05564	5	6805660	2.14077	5	34012929	2.09018	6	8468385	0.00837525	2.077
1	195567259	2.1486	5	53372173	2.05536	7	36791454	2.14006	3	13337285	2.08939	30	613479	0.00837697	2.07691
1	195567279	2.1486	21	3234231	2.05516	3	42612951	2.13975	3	13337290	2.08939	30	613579	0.00837697	2.07691
1	195567289	2.1486	8	7829728	2.05507	4	10348141	2.13965	3	13337293	2.08939	8	14958000	0.00837758	2.07688
1	195567293	2.1486	8	13461110	2.05501	16	8680405	2.13882	3	13337307	2.08939	7	8099255	0.00838021	2.07674
1	195567298	2.1486	1	199940857	2.0544	18	926777	2.13776	3	13337317	2.08939	8	25105399	0.00839176	2.07615
1	195567308	2.1486	4	74916340	2.05434	7	10654666	2.13722	32	30388770	2.08925	3	14286186	0.00840927	2.07524
1	195567321	2.1486	4	74916341	2.05434	5	27812047	2.13673	1	81340692	2.08895	31	33550139	0.0084196	2.07471
21	13788289	2.14846	4	74916342	2.05434	3	86417993	2.13652	2	141767547	2.08888	31	33550145	0.0084196	2.07471
21	13788352	2.14846	5	40525634	2.05422	11	18419335	2.13573	16	2416174	2.08888	31	33550159	0.0084196	2.07471
18	8160776	2.14832	4	42853989	2.05412	24	1451704	2.13426	10	6640499	2.08871	31	33550168	0.0084196	2.07471
20	4433558	2.14826	2	88401299	2.05401	2	117376920	2.13388	2	151529825	2.08783	1	26664127	0.00842059	2.07466
19	4285483	2.14812	21	2131146	2.05368	5	26728769	2.13367	1	81588382	2.08769	4	9948839	0.00842081	2.07465
21	3982593	2.14792	21	14638251	2.05362	5	26728771	2.13367	3	15975359	2.08767	31	41522467	0.00842965	2.07419
2	104669123	2.1479	1	83915113	2.05319	2	10249892	2.13311	3	15975375	2.08767	10	4638593	0.00844609	2.07334
4	73439481	2.14776	9	739536	2.05179	2	154955222	2.13256	3	81822525	2.08677	8	30176280	0.00844697	2.0733
4	7340215	2.14764	8	12996934	2.05141	2	154955261	2.13256	2	56922834	2.08645	1	54054826	0.00846964	2.07213
10	5214516	2.14757	1	148501786	2.04997	9	11684093	2.13059	2	56922841	2.08645	1	62642035	0.00848539	2.07133
10	7366807	2.1472	1	148501790	2.04997	9	11684103	2.13059	2	56922845	2.08645	1	62642257	0.00848539	2.07133
3	32825240	2.14702	1	148501856	2.04997	5	26728712	2.12995	1	9469198	2.08645	25	4237531	0.00849106	2.07104
5	1916163	2.14689	32	70294228	2.04933	5	26728766	2.12995	2	150804705	2.08587	5	1980491	0.00851701	2.06971
8	6949303	2.14658	9	17570342	2.04926	5	7874111	2.12983	18	8455879	2.08583	27	1893086	0.00852298	2.06941
18	8807129	2.14562	18	8785434	2.04921	18	8776157	2.12952	2	120433558	2.08519	20	12431449	0.00852831	2.06914
6	14204538	2.14558	18	8785435	2.04921	18	8453202	2.12951	7	15229393	2.08507	27	1894451	0.00852864	2.06912
6	14204547	2.14558	7	12232360	2.04883	7	703933	2.12864	8	32753914	2.08505	9	12332447	0.00853743	2.06867
10	28835	2.14548	10	15058170	2.04863	1	92374096	2.12852	26	1169929	2.08505	9	12332457	0.00853743	2.06867
28	1365882	2.14523	3	112158974	2.04823	1	92374097	2.12852	2	153913595	2.08494	25	3911439	0.00855179	2.06794
2	96486214	2.14307	5	33762776	2.04792	21	14182737	2.12766	2	132775630	2.08491	25	3911458	0.00855179	2.06794
8	10732078	2.14276	1	162068739	2.04784	8	12452817	2.12761	2	132775680	2.08491	25	3911461	0.00855179	2.06794
7	29893831	2.14207	1	162068750	2.04784	4	75924770	2.12726	8	7865895	2.08491	5	33549833	0.00855437	2.06781
7	29893849	2.14207	9	14185662	2.04671	4	75924823	2.12726	1	58149642	2.08488	2	109145285	0.00858392	2.06631
5	56719591	2.13986	20	10831191	2.04651	2	112371376	2.12668	4	5647432	2.0844	10	11898341	0.0085946	2.06577
5	56719625	2.13986	2	50858233	2.04649	20	996906	2.1266	18	3123186	2.08428	7	8261999	0.00860456	2.06527
1	61486819	2.13962	30	50054613	2.04619	5	14711336	2.12637	11	427210	2.08394	7	32201892	0.00860787	2.0651
2	50800577	2.13934	32	34670489	2.04595	21	14104532	2.12625	11	427211	2.08394	14	13433287	0.00863842	2.06357
2	28413434	2.13889	5	512246	2.04582	21	7137330	2.12592	1	10964242	2.08311	14	13433342	0.00863842	2.06357
3	81077621	2.13857	30	74787188	2.04559	18	8829613	2.12503	13	15987125	2.08264	2	49548860	0.00863865	2.06355
2	39330796	2.13815	2	92693691	2.04475	5	56718766	2.125	13	15987339	2.08264	5	35572098	0.00864376	2.0633
3	15323280	2.13727	22	6899899	2.0446	13	4050640	2.1241	13	15992509	2.08264	5	35572151	0.00864376	2.0633
20	10831110	2.13684	25	3732063	2.0444	1	201122833	2.12353	10	12003787	2.08261	5	35572153	0.00864376	2.0633
17	137343	2.13564	3	68871769	2.04411	4	28284705	2.12329	5	9467902	2.08247	4	34920591	0.00864934	2.06302
30	47760450	2.13544	1	119117023	2.04398	21	4797525	2.12318	5	14782584	2.0815	25	4898087	0.00865123	2.06292
2	135685788	2.13402	2	77126598	2.04391	5	3757116	2.1227	14	13433572	2.08135	1	140152066	0.00865501	2.06273
2	117536517	2.13393	30	71888821	2.04294	19	4092369	2.12268	16	6197423	2.08127	1	140152086	0.00865501	2.06273
18	8807382	2.13333	30	71888827	2.04294	12	20533352	2.12255	2	25792655	2.08089	1	81588382	0.00865916	2.06252
28	1237411	2.13246	5	7652347	2.04257	14	4406094	2.12214	8	15210382	2.08084	13	15937375	0.00868131	2.06141
15	9356264	2.13202	13	537357	2.04252	1	202763926	2.12211	30	613479	2.08065	8	5460856	0.00869269	2.06085
21	11127353	2.13172	13	16553379	2.04252	32	25133304	2.12183	30	613579	2.08065	2	118689292	0.00869302	2.06083
4	10437993	2.1316	32	30305887	2.04239	32	25133308	2.12183	2	1849245	2.08002	8	13420923	0.00870341	2.06031
26	2636	2.13102	10	4179191	2.04126	32	25133589	2.12183	11	18419335	2.0791	2	58320514	0.00870487	2.06024
30	32474790	2.13061	30	74787250	2.04101	20	7354914	2.12114	2	138193281	2.07861	20	11127677	0.00870792	2.06009
25	4332354	2.13052	30	74787256	2.04101	2	77508544	2.12091	14	13336511	2.0775	2	43603240	0.00871149	2.05991
2	45549901	2.12967	30	74787270	2.04101	4	29256276	2.12085	10	6726192	2.0772	2	43603253	0.00871149	2.05991
2	45549931	2.12967	30	74787271	2.04101	4	29256514	2.12085	12	2819047	2.07675	1	108061148	0.00872747	2.05911
5	16657310	2.12923	3	111020298	2.04097	21	5655429	2.1206	8	6587441	2.07662	8	32753986	0.00873361	2.05881
3	98280600	2.12911	4	10347897	2.04094	11	17859796	2.11977	5	32228316	2.07548	3	26238962	0.00873834	2.05857
25	2950062	2.12836	1	79899784	2.04072	3	64074372	2.11975	3	2975283	2.07548	3	26238986	0.00873834	2.05857
1	50698388	2.12817	2	142986299	2.0407	32	17286877	2.11974	5	40992243	2.07528	1	89013504	0.00873944	2.05852
1	50698614	2.12817	7	1781120	2.04064	2	117489262	2.11939	21	12627885	2.07475	18	3109486	0.00875796	2.0576
22	7449124	2.12775	1	77202125	2.04042	2	45688609	2.11859	9	5079955	2.07468	2	116894929	0.00877046	2.05698
8	27726123	2.12706	5	8725132	2.04026	2	96486214	2.11854	9	5080029	2.07468	2	63925633	0.00877764	2.05662
9	3007464	2.12696	9	12453626	2.04021	1	104167470	2.11836	21	14032588	2.07357	8	12940332	0.00877933	2.05654
3	32023734	2.12603	10	4915147	2.03915	9	11940366	2.11822	2	106738470	2.07351	5	33844010	0.00878913	2.05605
30	48000514	2.12554	7	30988289	2.03866	9	11940367	2.11822	3	82780040	2.07339	5	33844049	0.00878913	2.05605
19	8865257	2.12551	4	20496055	2.03837	12	7520480	2.11821	4	57601724	2.07282	5	33844084	0.00878913	2.05605
1	29211277	2.12535	3	52696428	2.03822	4	10252740	2.11721	4	57601733	2.07282	5	41187771	0.00879246	2.05589
1	104167470	2.12501	2	133461268	2.03799	1	179207900	2.11711	5	28550041	2.07259	2	77126600	0.0087943	2.0558
10	6821869	2.12355	7	27897429	2.03773	25	4125817	2.11683	1	106773469	2.07246	2	77126601	0.0087943	2.0558
6	14238940	2.12354	23	652430	2.03751	10	17132318	2.11664	18	3109486	2.07237	5	34077015	0.00879703	2.05566
2	26778689	2.12275	27	2957813	2.03688	8	30176322	2.11576	2	49308824	2.07212	18	5697970	0.00880769	2.05514
30	33655211	2.12265	27	2957823	2.03688	1	23191576	2.11545	5	6540255	2.07151	8	23661392	0.00881512	2.05477
30	33655253	2.12265	13	18745608	2.03644	1	23191619	2.11545	6	3008458	2.07126	21	10230730	0.00881571	2.05474
30	33655533	2.12265	1	101153992	2.03631	1	23191643	2.11545	6	3008467	2.07126	5	28550041	0.00882412	2.05433
30	33655549	2.12265	18	2585153	2.03582	1	23191661	2.11545	6	3008481	2.07126	1	200925407	0.00882789	2.05414
3	75533464	2.12253	18	2585472	2.03582	10	6725894	2.115	6	3008494	2.07126	1	200925416	0.00882789	2.05414
3	32328478	2.12188	1	201198923	2.03508	7	1351973	2.11465	32	23522689	2.07092	14	13161097	0.00883009	2.05403
25	3227008	2.12146	1	201198924	2.03508	2	96691800	2.11462	6	13663823	2.07052	2	120433558	0.0088385	2.05362
28	6805837	2.12063	28	1359778	2.03489	2	96691992	2.11462	14	13223722	2.06974	14	17927054	0.00884153	2.05347
10	7976731	2.12063	2	151041596	2.03475	10	12018400	2.11457	11	18504946	2.06952	14	14993359	0.00884871	2.05312
5	64055373	2.1206	2	151041607	2.03475	3	2975289	2.11451	3	14286186	2.06911	14	14993383	0.00884871	2.05312
5	56719644	2.11986	3	77069781	2.03451	19	4478113	2.11423	18	5629692	2.06895	4	10348141	0.00885853	2.05264
28	1163865	2.11954	3	77070032	2.03451	16	5351646	2.11419	1	76540744	2.06841	2	148136156	0.00887228	2.05196
4	62914549	2.1195	3	35780687	2.03378	2	54244230	2.11404	1	58772445	2.06788	2	112499576	0.00887376	2.05189
7	27790399	2.11908	9	26257943	2.03307	1	144424803	2.11369	3	92389061	2.06755	1	117665489	0.00888331	2.05142
1	179087203	2.11884	4	68333856	2.03305	7	11927122	2.11354	13	4265595	2.06742	1	117665512	0.00888331	2.05142
1	179087204	2.11884	3	346904	2.03291	8	4907322	2.11349	11	624156	2.06735	11	18504946	0.00888954	2.05112
1	65788554	2.11756	10	6395697	2.03231	3	47159118	2.11343	2	114580485	2.06734	3	102656520	0.00889111	2.05104
2	118904745	2.11734	2	11335035	2.03218	22	7175332	2.11331	8	6889708	2.06729	10	3642944	0.0089042	2.0504
19	3596057	2.11702	10	7330899	2.03215	4	5702938	2.11269	8	6889710	2.06729	2	131710328	0.00890568	2.05033
6	9793662	2.11683	10	7330900	2.03215	8	12996934	2.11241	3	15228537	2.0669	1	166497667	0.00891601	2.04983
8	25168450	2.11612	1	179878206	2.03211	7	1543365	2.11197	9	12332447	2.06669	3	15820889	0.00892209	2.04953
7	11563284	2.11595	1	179878229	2.03211	7	1543379	2.11197	9	12332457	2.06669	5	14926098	0.00892392	2.04944
3	11832597	2.11572	1	179878231	2.03211	4	10399118	2.1116	5	33844236	2.06489	22	1842858	0.0089391	2.04871
2	46038415	2.11556	1	179878426	2.03211	2	9274038	2.11154	1	56509223	2.06303	9	20835418	0.00894149	2.04859
2	6554694	2.11546	1	179878428	2.03211	10	3692336	2.1109	1	196308302	2.06284	3	13337285	0.00896774	2.04732
1	99200004	2.11504	1	79385349	2.03205	1	141300218	2.11071	3	13094327	2.06283	3	13337290	0.00896774	2.04732
32	14558509	2.11413	9	946909	2.03201	30	44407433	2.1099	4	10004477	2.06257	3	13337293	0.00896774	2.04732
13	4527716	2.11367	8	35745846	2.03177	3	15843927	2.10984	6	12804087	2.0624	3	13337307	0.00896774	2.04732
13	4527728	2.11367	15	7779218	2.03085	30	261908	2.10963	21	9831483	2.06148	3	13337317	0.00896774	2.04732
4	73439447	2.11291	5	2272972	2.03056	32	45643662	2.10932	10	8110188	2.06094	27	158843	0.00897046	2.04719
8	5990243	2.11244	18	2531689	2.02965	27	1218500	2.10863	3	36893263	2.06056	22	3657988	0.00897414	2.04701
2	102212949	2.11153	11	20023106	2.02958	2	118742864	2.1085	1	81550954	2.06028	13	4265595	0.00897874	2.04678
8	2711158	2.11152	14	217536	2.02921	11	2405878	2.10849	2	48868802	2.05988	1	80012244	0.00899157	2.04616
1	186945159	2.11152	14	12833854	2.0288	4	75924855	2.10824	14	11056463	2.0591	5	35277745	0.00899502	2.046
1	186945166	2.11152	2	88385518	2.02863	10	12939694	2.10794	10	7237097	2.05903	5	35277753	0.00899502	2.046
3	32023764	2.11094	2	88385552	2.02863	14	4405768	2.10774	7	11366306	2.05866	10	4368206	0.00900457	2.04554
2	59331447	2.1107	3	63434603	2.0284	3	32486169	2.10706	10	4367966	2.05856	7	39196939	0.00900519	2.04551
5	56717222	2.11069	21	13947927	2.02808	1	155632217	2.10694	2	148491710	2.05832	2	45089014	0.00900807	2.04537
2	118034328	2.11061	15	667675	2.02762	1	146930395	2.10693	32	49559792	2.05815	24	1097550	0.00902239	2.04468
19	2169314	2.11055	1	83575569	2.0275	10	5214516	2.10607	32	49559803	2.05815	24	1097575	0.00902239	2.04468
19	6141185	2.1097	10	4049257	2.02672	25	3257976	2.10506	1	63265507	2.05726	22	7115154	0.00903748	2.04395
24	3523172	2.10961	26	1172721	2.02647	15	4951867	2.10493	1	200925407	2.05723	2	147953568	0.00905653	2.04304
30	32214621	2.10917	5	355139	2.02632	5	34477150	2.10475	1	200925416	2.05723	2	117016792	0.00907318	2.04224
6	592827	2.10821	2	115645048	2.02502	5	34477154	2.10475	13	815007	2.05716	27	3998461	0.00907325	2.04224
7	1591823	2.10787	30	51959188	2.0243	5	34477167	2.10475	10	4923150	2.05659	2	136655201	0.00909093	2.04139
3	15793822	2.10773	21	2098768	2.02409	2	6554694	2.10464	1	119670315	2.05626	2	2211842	0.00909256	2.04131
1	10066292	2.10725	26	325977	2.02306	6	1924563	2.10452	24	1909808	2.05513	30	527773	0.00912371	2.03983
32	8555490	2.10625	25	2950062	2.02266	2	9246090	2.10446	32	70438861	2.05427	1	102949825	0.00913056	2.0395
12	20480723	2.10597	8	33946682	2.02216	21	4797331	2.10421	10	9032620	2.05342	14	14486430	0.00913287	2.03939
2	67313908	2.10517	1	166907072	2.02194	20	3878899	2.10351	4	19532785	2.05337	14	14486431	0.00913287	2.03939
4	9291122	2.10462	2	118777201	2.02152	16	11192436	2.10319	28	2734021	2.05314	12	19997003	0.00913705	2.03919
4	9291123	2.10462	2	118777207	2.02152	21	15439001	2.10266	29	324162	2.05289	14	17478165	0.00914448	2.03884
21	10175555	2.1036	1	81266059	2.02137	21	15439020	2.10266	10	5098786	2.05279	14	291804	0.00914768	2.03869
21	10175592	2.1036	25	4122397	2.02094	17	268155	2.10252	2	96691800	2.05164	8	7173467	0.00914775	2.03869
21	10175814	2.1036	24	985549	2.02053	17	268163	2.10252	2	96691992	2.05164	23	159529	0.00915833	2.03818
21	10175815	2.1036	5	40771257	2.02052	2	88120048	2.10209	11	17357966	2.05152	4	9981853	0.00916077	2.03807
21	10175863	2.1036	5	40771523	2.02052	2	28924194	2.10144	24	143864	2.05111	4	9981854	0.00916077	2.03807
22	6800717	2.10351	1	74205784	2.02012	18	9702942	2.10136	10	7860329	2.05045	2	10975474	0.00916296	2.03796
22	6800738	2.10351	1	74205816	2.02012	1	118136796	2.1007	7	39196939	2.05027	11	17357966	0.00916675	2.03778
6	9793429	2.1032	4	66564783	2.01938	32	70444669	2.10052	1	102949825	2.05004	2	151651584	0.00917318	2.03748
5	3297295	2.10308	9	17515415	2.01934	11	1128970	2.10039	22	4941063	2.04997	31	5373500	0.00918188	2.03707
5	3297297	2.10308	24	1926113	2.01886	11	20756096	2.10001	28	743687	2.04962	20	10853873	0.00918697	2.03683
8	5990201	2.1026	20	1671044	2.01842	3	26093479	2.09982	1	88590169	2.04906	15	6335847	0.00919149	2.03661
4	76089656	2.10168	20	4182947	2.01761	2	1710063	2.09881	3	81727602	2.04812	3	5029360	0.00919762	2.03632
1	1682593	2.10138	9	23305912	2.01662	2	28446862	2.09807	18	5268125	2.04802	20	1323732	0.00920812	2.03583
8	32927568	2.10111	15	10789799	2.01627	16	11767138	2.09798	10	3692386	2.04767	20	1323737	0.00920812	2.03583
2	28354612	2.10107	5	33846409	2.01622	16	11767151	2.09798	13	4281409	2.0475	16	6042311	0.00922795	2.03489
2	52082707	2.10071	18	7554930	2.01602	16	11767156	2.09798	2	1415719	2.0471	14	13514725	0.00923402	2.03461
3	58356323	2.10043	4	72732030	2.01598	30	46076904	2.09789	1	116817854	2.04684	10	7601387	0.00926606	2.0331
1	18071961	2.09967	7	39158278	2.01582	13	16962776	2.09739	7	32201892	2.04572	1	99681737	0.00927763	2.03256
8	10031833	2.0992	27	868488	2.0157	13	16962777	2.09739	3	102656520	2.04554	1	155660722	0.00928394	2.03227
7	9762882	2.09765	32	51096254	2.01569	13	16962782	2.09739	4	75235993	2.04388	29	3731828	0.00929163	2.03191
10	12337011	2.09748	30	14206786	2.01496	13	16962789	2.09739	32	49558042	2.04382	21	9831483	0.00929716	2.03165
32	45306136	2.09735	2	77910278	2.01429	11	19680383	2.0971	4	75196698	2.04381	28	6006015	0.00931281	2.03092
8	27706535	2.09692	23	159548	2.01344	5	63855862	2.09692	18	2779047	2.04375	16	3337248	0.00932911	2.03016
12	20819040	2.09646	7	38534575	2.01335	3	116509791	2.09628	18	2779061	2.04375	30	673810	0.0093455	2.0294
1	119551615	2.0962	29	378933	2.013	3	116509826	2.09628	10	3617714	2.04297	10	3692336	0.00935607	2.02891
11	19187640	2.096	1	202805513	2.01219	7	13335728	2.09617	1	201706978	2.0429	4	5700755	0.00937108	2.02821
32	65393493	2.09539	10	666982	2.01202	7	14527328	2.09569	32	33550139	2.04239	1	43577622	0.00938317	2.02765
7	13335728	2.09537	19	4296647	2.01196	1	79330099	2.09525	32	33550145	2.04239	30	13379763	0.00939569	2.02707
7	37265892	2.09374	1	1682615	2.0114	6	27384964	2.09448	32	33550159	2.04239	25	182366	0.00940706	2.02655
9	5085617	2.09321	12	5347634	2.01068	6	759743	2.09422	32	33550168	2.04239	25	182585	0.00940706	2.02655
1	201158047	2.09315	10	81238	2.01052	15	3216715	2.09415	2	1325860	2.04197	11	18419335	0.00942463	2.02574
4	67297509	2.09305	11	20006110	2.0104	12	19562921	2.09367	10	7601387	2.04167	19	3383410	0.00943521	2.02525
4	67297518	2.09305	4	5647432	2.00998	12	19562929	2.09367	10	15179442	2.04098	9	20132734	0.00943851	2.0251
32	23542999	2.09303	7	37285297	2.00986	12	19562946	2.09367	3	49274722	2.04009	25	5077400	0.00943865	2.02509
9	3148629	2.09273	14	14127829	2.00931	12	19562947	2.09367	1	9471148	2.039	13	4478416	0.00945374	2.0244
9	21953902	2.09267	14	14127833	2.00931	10	5661019	2.09344	14	3359312	2.03873	1	81550954	0.00945406	2.02438
14	9505142	2.09253	14	14127835	2.00931	2	153555795	2.09282	14	3359316	2.03873	3	8532550	0.00945588	2.0243
22	6800967	2.09201	14	14127842	2.00931	15	5529773	2.09268	13	4430347	2.03865	14	17961875	0.00945858	2.02417
22	6800974	2.09201	14	14127843	2.00931	21	14085034	2.09256	21	3896901	2.03849	2	98138975	0.00945983	2.02412
22	6800975	2.09201	14	14127844	2.00931	2	118699224	2.09223	21	3896905	2.03849	3	36581121	0.00946313	2.02397
10	7237097	2.09151	4	74493851	2.00927	11	20961285	2.0913	21	3896915	2.03849	27	3830272	0.0094693	2.02368
1	92427971	2.09145	9	17558233	2.00916	11	20961288	2.0913	3	87376735	2.03825	28	3600938	0.00946966	2.02367
5	2316101	2.09062	13	21922936	2.00892	2	121036330	2.09076	1	66421096	2.03781	27	2452483	0.00947641	2.02336
8	12940323	2.09031	5	33206143	2.00887	27	3467090	2.0902	1	17302719	2.03776	20	3911730	0.00948295	2.02306
1	80273362	2.09005	30	48581599	2.00839	24	3489406	2.08996	10	4049286	2.03701	3	49274722	0.0094964	2.02244
3	10773541	2.08929	1	166907056	2.00746	4	47206449	2.0896	6	6818568	2.03684	18	1290262	0.00951202	2.02173
8	345052	2.08929	1	166907059	2.00746	5	9476867	2.08934	2	51770945	2.03657	2	43890557	0.00951839	2.02144
26	1384431	2.0892	1	166907064	2.00746	5	9476870	2.08934	3	115946533	2.03574	6	6818568	0.00952047	2.02134
26	1384444	2.0892	1	166907074	2.00746	5	9476875	2.08934	29	378933	2.03569	5	9851383	0.00952243	2.02125
1	29211313	2.08778	1	166907088	2.00746	8	36447395	2.08734	6	14922059	2.03555	5	9851401	0.00952243	2.02125
1	92210904	2.08769	1	166907097	2.00746	5	20953474	2.08675	1	94059392	2.03553	5	9851404	0.00952243	2.02125
1	120813403	2.08739	8	9615724	2.00722	27	4208439	2.0859	1	94059393	2.03553	2	52163854	0.00953017	2.0209
1	107916649	2.08713	2	140824123	2.00715	2	39330796	2.08559	12	3222067	2.03504	3	63039118	0.00953304	2.02077
20	7329265	2.08701	27	3579051	2.0069	3	26239161	2.08558	2	148329454	2.03479	31	28921503	0.00954288	2.02032
1	29453315	2.08694	27	3579095	2.0069	5	12582081	2.08514	5	14926098	2.03452	10	4179191	0.00954458	2.02024
3	10094148	2.08427	7	12090147	2.00689	6	6960593	2.08508	18	3803325	2.03393	21	6547020	0.00955198	2.01991
5	50527452	2.08417	1	80025406	2.00675	2	93522018	2.0843	5	3611640	2.03392	21	6547070	0.00955198	2.01991
18	8776159	2.08403	1	80025407	2.00675	3	78758137	2.08403	15	12623379	2.03359	30	735575	0.00956738	2.01921
4	5902918	2.08386	1	80025464	2.00675	4	67053533	2.08356	4	9981853	2.0335	5	63657751	0.00960826	2.01736
10	7579609	2.08324	5	36843640	2.00668	1	29462447	2.08341	4	9981854	2.0335	1	88590169	0.00960852	2.01734
10	7579627	2.08324	10	11810464	2.00581	18	8776050	2.08338	2	66553882	2.03339	6	4800943	0.00960905	2.01732
10	7579689	2.08324	27	1499340	2.00562	10	7210514	2.08334	5	64241495	2.03257	29	1288507	0.00961603	2.017
10	12754646	2.08294	12	19432288	2.00527	1	6162407	2.08312	3	14996906	2.03212	9	739561	0.00963722	2.01605
20	8886911	2.08266	32	58750104	2.00508	3	32742434	2.08284	1	80012244	2.03176	8	7726519	0.00964181	2.01584
10	4638822	2.08213	3	64915689	2.00506	3	32742454	2.08284	1	89013504	2.03161	2	37980305	0.00964209	2.01583
3	14675696	2.08161	9	22086349	2.00474	16	5351413	2.08262	2	40240239	2.03142	1	17302719	0.00964379	2.01575
10	6821799	2.07946	7	36625061	2.00465	24	3220853	2.08254	2	77034935	2.03116	7	37126158	0.00964946	2.0155
32	72656354	2.0786	30	73206888	2.00409	24	3220854	2.08254	14	17927054	2.03048	7	37126159	0.00964946	2.0155
32	72656355	2.0786	8	27932154	2.00396	5	63003009	2.08249	4	34920591	2.03048	3	115946533	0.00965077	2.01544
32	23608864	2.07837	2	107640427	2.00346	7	14797612	2.08221	2	96276996	2.03025	2	43603263	0.00967293	2.01444
32	23608869	2.07837	3	111550482	2.00327	7	14797625	2.08221	10	7534222	2.03	28	1440251	0.00967397	2.0144
28	1301254	2.07768	7	33671451	2.00324	7	14797628	2.08221	18	10461157	2.02963	2	97442410	0.0096816	2.01405
32	34329296	2.07766	7	27701226	2.0024	22	8113699	2.08186	4	10348141	2.02912	2	97566046	0.00968354	2.01397
19	5425289	2.07766	1	195294124	2.00224	11	11009303	2.08063	22	1842858	2.02901	7	8264473	0.00968407	2.01394
1	195953099	2.07734	1	195294152	2.00224	32	31435059	2.08	2	147953568	2.02869	28	6572957	0.00969399	2.0135
2	104599870	2.07714	8	31152774	2.00223	1	9441750	2.0799	30	399722	2.02868	11	20756096	0.00970517	2.013
1	26773188	2.07701	7	27936251	2.00205	3	11455296	2.07926	30	399740	2.02868	2	1415719	0.00972251	2.01222
10	15112486	2.07621	1	188039092	2.00112	8	32189617	2.07926	2	97442410	2.02802	28	6152517	0.00973995	2.01144
3	35513881	2.07612	20	3955890	2.00103	18	9703241	2.07919	2	134100067	2.02782	23	2072307	0.00976049	2.01053
2	51449085	2.07612	5	12209759	2.00076	3	15555486	2.07907	10	5099075	2.0275	2	114172917	0.0097661	2.01028
2	51480426	2.07612	10	4042764	2.00071	9	377766	2.07899	5	33658123	2.02746	2	114172923	0.0097661	2.01028
2	51480458	2.07612	21	6947600	2.0007	4	63824950	2.07889	8	23661392	2.027	2	114172937	0.0097661	2.01028
14	3120844	2.07586	9	17727859	2.00067	4	63824973	2.07889	6	3866026	2.02671	2	114172938	0.0097661	2.01028
22	6995763	2.07497	14	7543608	2.00044	2	4746663	2.07888	18	3135282	2.02593	8	30176046	0.00976655	2.01026
19	3988460	2.0738	14	7543618	2.00044	7	12836303	2.07815	14	3226877	2.02585	2	115598176	0.00976735	2.01022
9	9126531	2.07316	14	11572197	2.00026	18	8374381	2.07802	2	4652753	2.02579	22	6913487	0.00979823	2.00885
1	92639153	2.07307	15	12834360	1.99927	2	10677426	2.07798	14	11056439	2.02442	2	97565888	0.00980125	2.00872
20	10977915	2.07282	22	6900163	1.99916	3	56292621	2.07756	10	4179191	2.02414	5	35411562	0.00980288	2.00865
4	10348095	2.07238	7	27935987	1.99904	27	4959708	2.07733	32	41522467	2.0238	25	430238	0.00980472	2.00856
10	7819871	2.07191	11	15986335	1.99894	7	36507907	2.07699	7	37745470	2.02324	15	11992625	0.00980475	2.00856
20	2040514	2.07187	1	43385871	1.99894	9	22086630	2.07684	6	32305137	2.02253	25	4614520	0.00980853	2.0084
3	10773793	2.07151	15	8827139	1.99857	1	155476907	2.07673	8	12940332	2.02129	1	116817854	0.00981229	2.00823
3	10773806	2.07151	9	739561	1.99832	18	2411891	2.07658	1	43577622	2.02126	18	8028432	0.00981296	2.0082
11	1098067	2.07144	10	8994370	1.99809	28	6798709	2.07649	5	7470716	2.02122	18	8028484	0.00981296	2.0082
9	5079955	2.07139	5	9516922	1.99803	7	37681433	2.07623	8	36361666	2.02113	6	32305137	0.0098159	2.00807
9	5080029	2.07139	9	20727900	1.99682	7	13039487	2.07612	14	15950284	2.02043	3	8262972	0.00982475	2.00768
1	98916294	2.07103	9	20727931	1.99682	2	147861057	2.0761	27	4217203	2.02039	28	3358466	0.00983879	2.00706
11	15252219	2.07067	1	28430922	1.99678	14	17961875	2.07573	14	5455897	2.02037	25	6870842	0.00984161	2.00693
3	68961076	2.07064	5	16670352	1.99621	1	30613152	2.0751	14	5455898	2.02037	6	4897829	0.00984336	2.00686
8	13088079	2.06987	32	70444669	1.99616	2	8427255	2.07425	14	5455944	2.02037	25	6541099	0.00985941	2.00615
1	119642806	2.06954	10	6821799	1.99606	9	21803840	2.07422	7	37681206	2.02031	30	1450478	0.00986299	2.00599
19	4358513	2.0695	2	46961941	1.9953	3	15983258	2.0739	1	162068739	2.02014	2	101920334	0.00987911	2.00528
11	17444886	2.06909	4	3582589	1.99517	3	15983259	2.0739	1	162068750	2.02014	2	101920347	0.00987911	2.00528
24	3824908	2.06898	19	6525023	1.99503	6	4955730	2.07376	32	64962713	2.01932	24	3469297	0.00988559	2.005
19	6401275	2.06819	18	5212098	1.99465	7	14799460	2.07334	32	64962718	2.01932	26	349568	0.00988865	2.00486
12	7785804	2.06812	4	75102255	1.99455	2	52404048	2.0733	2	43890516	2.01919	2	121503234	0.00988938	2.00483
8	422663	2.0675	1	202148321	1.9943	5	512246	2.07326	2	115645247	2.01884	2	109030030	0.00989299	2.00467
7	36257808	2.06736	11	1251490	1.99419	2	96486199	2.07254	2	115645260	2.01884	2	109030060	0.00989299	2.00467
7	36257842	2.06736	20	8886911	1.99368	8	7904808	2.07201	2	144687431	2.01826	6	12185327	0.00989825	2.00444
2	116160889	2.06724	8	12996910	1.99346	21	6003898	2.07196	2	144687437	2.01826	6	12185331	0.00989825	2.00444
32	51660171	2.06705	15	1611700	1.993	5	63846545	2.07192	2	144687443	2.01826	3	26239161	0.00990774	2.00403
1	58628469	2.06662	2	118193004	1.99281	25	3299432	2.0706	2	144687462	2.01826	14	13433530	0.00991305	2.00379
14	7294739	2.06652	3	15792458	1.99267	11	19984421	2.07019	2	144687478	2.01826	7	8098984	0.00992819	2.00313
19	258823	2.06632	10	6640558	1.99186	20	6524216	2.06997	2	144687517	2.01826	1	202805674	0.00992857	2.00311
4	67374710	2.06623	10	6640560	1.99186	2	89878715	2.06983	2	144687520	2.01826	31	29385556	0.00992887	2.0031
4	67374934	2.06623	20	3911507	1.99146	2	155381263	2.06956	6	13715360	2.01812	2	135212957	0.00993668	2.00276
32	45307110	2.06614	20	3911517	1.99146	1	194456381	2.06934	15	5818598	2.01808	2	84754271	0.00994881	2.00223
1	118660546	2.06603	20	3911522	1.99146	1	7486106	2.06934	7	29212370	2.01795	10	11944083	0.00994888	2.00223
5	47794839	2.06595	2	71928051	1.99129	32	34123804	2.06888	10	6526909	2.01794	27	252949	0.00994907	2.00222
2	57222476	2.06585	1	186945790	1.99115	32	34123809	2.06888	20	3911730	2.0177	31	23522689	0.00994907	2.00222
2	57222536	2.06585	18	7655965	1.99084	25	354150	2.06868	7	30988289	2.01763	26	474189	0.00997195	2.00122
5	56868942	2.06544	17	583685	1.99067	10	4638593	2.06775	21	10230730	2.01755	27	3628731	0.00997198	2.00122
29	1964028	2.06509	2	83596543	1.99049	16	11697190	2.06747	3	87481988	2.01737	7	36257777	0.00997533	2.00107
32	59186967	2.06466	2	83596544	1.99049	14	3722339	2.06734	25	182366	2.01727	1	119670565	0.00998233	2.00077
12	20533556	2.0641	8	25384761	1.9902	5	53372123	2.06709	25	182585	2.01727	24	4500425	0.0099894	2.00046
7	27826495	2.06402	30	902975	1.99006	5	40215981	2.06708	6	4230801	2.01727	2	131502737	0.0100141	1.99939
3	46001448	2.06331	8	5745859	1.98992	4	10347936	2.06664	3	15555458	2.01716	31	49558042	0.0100181	1.99921
20	11110586	2.063	10	14950269	1.9896	10	7173276	2.06644	25	3919967	2.01691	2	112302070	0.0100249	1.99892
21	12488323	2.06273	1	10792515	1.98943	10	7173278	2.06644	25	3919968	2.01691	2	112302102	0.0100249	1.99892
2	10031843	2.06256	2	154253730	1.98829	5	40758653	2.06538	25	3919991	2.01691	3	15555486	0.0100322	1.9986
18	9618981	2.06199	15	3464480	1.98822	1	65452364	2.0653	8	13999709	2.01644	8	15202333	0.0100399	1.99827
3	40015718	2.06083	25	2000793	1.98761	1	124946379	2.06527	10	4465891	2.01591	1	79526595	0.010047	1.99797
3	27185751	2.06065	7	7930530	1.98756	2	96584882	2.06428	8	30176322	2.0159	1	78617997	0.0100499	1.99784
2	81572507	2.06026	9	22471554	1.98714	6	4586883	2.06421	2	102015746	2.01524	18	3571596	0.0100679	1.99706
32	667147	2.06005	7	8050166	1.98703	13	4527716	2.06413	7	19551160	2.01508	18	5264941	0.0100772	1.99666
32	11981098	2.0594	10	7534222	1.98664	13	4527728	2.06413	5	41187771	2.01501	24	117132	0.0100883	1.99618
19	5282458	2.05925	24	4020558	1.98649	2	84727227	2.06403	14	13514725	2.01439	5	39046134	0.0100997	1.99569
8	24220099	2.05856	24	4020565	1.98649	2	84727241	2.06403	30	673810	2.01414	19	5425295	0.010106	1.99542
21	12431310	2.05843	1	200925368	1.98628	2	152497489	2.06395	2	131735006	2.01358	7	19551160	0.0101107	1.99522
2	57222509	2.0582	1	200925377	1.98628	3	13479947	2.06367	14	13161097	2.01356	2	111318155	0.0101125	1.99514
2	57222512	2.0582	2	136852973	1.98581	1	200457911	2.06325	1	107373483	2.01353	10	4915147	0.0101147	1.99505
4	71483331	2.05749	2	136852982	1.98581	8	6905449	2.06212	2	135080145	2.01316	28	2899651	0.0101245	1.99463
8	30682036	2.05695	20	9192021	1.98545	9	24440519	2.06206	20	12431242	2.01316	5	3924637	0.0101309	1.99435
2	153555795	2.05576	4	61772329	1.98516	5	15107329	2.06204	20	9679994	2.01297	19	4285483	0.0101486	1.99359
28	1019141	2.05562	2	135063592	1.98489	1	92730072	2.06165	24	3469297	2.01288	5	6540255	0.010158	1.99319
9	377766	2.0556	32	38710483	1.98474	3	13035221	2.06165	20	1323732	2.01248	3	33158649	0.0101717	1.99261
8	25141982	2.05557	2	56922864	1.98458	11	20712917	2.06135	20	1323737	2.01248	2	146161728	0.0101772	1.99237
6	28749335	2.05544	7	29212622	1.98437	7	13842052	2.06127	3	26238962	2.01219	2	146161731	0.0101772	1.99237
3	13838452	2.05536	7	1781361	1.98421	3	15975359	2.0612	3	26238986	2.01219	2	148565492	0.0101782	1.99233
15	11202327	2.05532	3	111297079	1.98419	3	15975375	2.0612	3	35004173	2.01163	2	66307847	0.010183	1.99213
32	2094696	2.05495	1	162068752	1.98415	4	5956596	2.06069	1	199832649	2.01117	31	677252	0.0101892	1.99186
1	164571304	2.0538	1	43670639	1.98338	26	1327004	2.0605	1	79139708	2.01106	31	677272	0.0101892	1.99186
4	9145788	2.05181	10	11288573	1.98283	28	1413904	2.0604	30	1450478	2.01084	31	677274	0.0101892	1.99186
30	261908	2.05172	24	1909808	1.98225	9	5630456	2.05985	2	10975474	2.01047	10	5314236	0.0101902	1.99182
5	53620212	2.05151	1	58149407	1.98224	2	122075212	2.05967	11	19187646	2.01031	13	4070977	0.0101975	1.99151
5	53620217	2.05151	1	58149435	1.98224	5	8567968	2.05962	11	19187649	2.01031	27	1772887	0.0101982	1.99148
5	53620224	2.05151	1	58149436	1.98224	1	18659797	2.0595	2	109029765	2.01012	25	2659807	0.0102025	1.99129
2	45766592	2.05114	1	58149642	1.98224	1	201119590	2.05938	3	97450606	2.00981	7	37027486	0.0102084	1.99104
10	19547538	2.05042	10	7237097	1.98201	4	57944145	2.05906	18	5646974	2.00936	13	15605198	0.0102121	1.99088
32	45307078	2.04935	14	17621682	1.98111	24	3967491	2.059	6	3605641	2.00906	9	739703	0.0102214	1.99049
14	4405846	2.04888	1	104167470	1.98109	16	11211711	2.05894	6	3605643	2.00906	2	132775630	0.0102504	1.98926
20	2498001	2.04785	8	6573062	1.98017	19	2468618	2.05814	2	124258238	2.00883	2	132775680	0.0102504	1.98926
11	10517038	2.04647	2	35557849	1.98004	2	6262007	2.05597	16	6042311	2.0085	10	7819871	0.0102513	1.98922
32	41593310	2.04474	7	1591823	1.97996	2	6262009	2.05597	2	56922864	2.00808	1	169745813	0.0102716	1.98836
14	2421022	2.04472	5	33844236	1.97986	28	2414271	2.05583	15	6816390	2.00804	27	2435308	0.0102758	1.98819
3	58359004	2.04421	25	3076321	1.97964	32	57174287	2.05515	6	3008499	2.00799	1	199832649	0.0102782	1.98808
25	3373467	2.04403	2	1325787	1.9796	32	57174321	2.05515	1	81533386	2.00785	1	80901462	0.0102792	1.98804
25	3373469	2.04403	10	7531228	1.97951	19	5556773	2.05478	2	150804680	2.00718	13	623439	0.0102802	1.988
4	11843536	2.04397	6	9288899	1.97769	24	1861945	2.05392	27	1093182	2.00698	13	2073990	0.0102852	1.98779
27	4043772	2.04293	2	110821393	1.97725	14	4210164	2.05378	19	3469575	2.00683	1	25014942	0.0102868	1.98772
22	4059912	2.04266	2	110821404	1.97725	29	2085301	2.05372	19	3469577	2.00683	10	11705541	0.0102923	1.98749
3	67274215	2.04251	2	110821422	1.97725	16	11766788	2.05353	19	3469582	2.00683	3	35004173	0.0103016	1.9871
27	884666	2.04236	2	110821569	1.97725	2	119888106	2.05247	10	11944083	2.00671	2	136852963	0.0103077	1.98684
2	24475307	2.04229	2	133926329	1.97718	8	2484675	2.05214	7	36257808	2.00669	2	112192293	0.0103077	1.98684
15	12980492	2.04208	6	9022445	1.97702	16	11767326	2.05087	7	36257842	2.00669	25	3911510	0.0103112	1.98669
2	24623984	2.04191	6	9022454	1.97702	16	11767406	2.05087	27	4208445	2.00668	2	46020816	0.0103189	1.98637
11	21321065	2.04164	5	63472788	1.9768	16	11767421	2.05087	20	10853873	2.00635	2	46020817	0.0103189	1.98637
11	21321075	2.04164	2	11335109	1.97677	5	50068856	2.05014	8	13420923	2.00627	18	10979180	0.0103228	1.9862
3	64926898	2.04113	20	9283958	1.97651	19	292307	2.04985	1	81533658	2.00606	15	13911148	0.0103301	1.9859
9	9126724	2.0405	19	4046194	1.97618	19	292316	2.04985	2	114172987	2.00551	2	106235790	0.0103383	1.98555
9	21953629	2.04009	7	4003426	1.97573	10	12754646	2.04983	2	109026601	2.00543	2	106236002	0.0103383	1.98555
25	5472534	2.03853	1	187180265	1.97572	12	5953918	2.04966	15	6335847	2.00529	7	37745470	0.0103504	1.98504
1	186881761	2.03815	1	187180472	1.97572	27	415747	2.04965	22	6913487	2.00471	8	24381669	0.0103681	1.9843
4	10292701	2.03717	19	181103	1.97569	8	11521623	2.04941	18	2500917	2.00465	3	112065161	0.0103719	1.98414
2	118694048	2.03709	1	109751733	1.97504	9	20999084	2.04921	3	77069781	2.00423	3	112065206	0.0103719	1.98414
5	2179355	2.03684	14	30281	1.97494	8	2484369	2.0487	3	77070032	2.00423	5	36376750	0.0103756	1.98399
5	2179358	2.03684	9	20835470	1.9749	10	2070408	2.04828	3	5029360	2.00266	5	36376757	0.0103756	1.98399
1	200925390	2.03664	12	13027163	1.97471	28	1479669	2.04751	19	6025613	2.00226	2	148229434	0.0103782	1.98388
14	11056431	2.03635	21	4809757	1.97426	10	4915103	2.04669	30	735575	2.00206	1	202766380	0.0103801	1.9838
1	91390768	2.03633	32	25975173	1.97425	3	347096	2.04646	8	532502	2.00174	19	3878536	0.0103803	1.98379
1	89033380	2.03615	32	59188256	1.97374	6	10453513	2.04643	8	31316805	2.00171	25	5614073	0.0103896	1.9834
5	63346006	2.03587	2	104599870	1.97373	6	10453516	2.04643	21	10257121	2.001	9	12332237	0.0104263	1.98187
1	25361648	2.03571	15	3464495	1.97368	6	10453522	2.04643	21	10257185	2.001	8	6350275	0.0104275	1.98182
18	6298928	2.0354	2	1206852	1.97362	6	10453524	2.04643	14	291804	2.00076	8	6350282	0.0104275	1.98182
8	5990214	2.03469	1	45467252	1.97359	18	10392637	2.0461	25	3911439	2.00049	8	6350286	0.0104275	1.98182
8	5990231	2.03469	30	72778345	1.97305	6	3403314	2.04586	25	3911458	2.00049	4	20495472	0.0104309	1.98168
21	3982551	2.03457	1	119453376	1.97244	8	36361453	2.04581	25	3911461	2.00049	5	5248396	0.0104356	1.98148
2	76714389	2.03437	1	89021369	1.97224	8	36361475	2.04581	2	10488654	2.00038	5	5248548	0.0104356	1.98148
20	9895709	2.03432	3	112516076	1.97219	24	4120427	2.04572	2	63925633	2.00038	1	162968653	0.0104363	1.98145
7	12830613	2.03374	3	112516088	1.97219	6	4325167	2.04549	1	81265797	2.00022	15	11548399	0.010453	1.98076
9	3190981	2.03373	2	118701988	1.97209	20	2535338	2.04443	3	15820889	1.99958	5	9776517	0.0104617	1.9804
3	52701456	2.03356	10	4316349	1.97164	5	64268377	2.04435	12	2889555	1.99933	19	3469575	0.0104618	1.98039
19	2578664	2.03342	11	427476	1.97146	5	64268592	2.04435	5	53325850	1.9984	19	3469577	0.0104618	1.98039
16	5098519	2.03258	14	9854869	1.97129	5	64268646	2.04435	2	137103231	1.99839	19	3469582	0.0104618	1.98039
2	35729429	2.03248	1	196052377	1.97117	5	64268662	2.04435	29	250605	1.9983	8	30246551	0.0104702	1.98005
19	3469558	2.03185	6	1924563	1.97117	27	4043772	2.04416	7	27936251	1.9982	24	116831	0.0104848	1.97944
11	19187609	2.03183	3	11455296	1.97093	10	7327014	2.0437	18	6920631	1.99816	8	32694266	0.0105135	1.97825
4	3755965	2.03176	1	200531649	1.97092	18	8564086	2.04315	2	147013217	1.99746	5	33844236	0.0105175	1.97809
6	14239087	2.03169	14	17667579	1.97078	1	20327784	2.04313	1	66421404	1.99741	3	64951902	0.0105459	1.97692
13	20278598	2.03152	8	5604335	1.97061	3	81987849	2.04269	2	101920334	1.99682	25	7412805	0.0105491	1.97678
10	11883672	2.03109	8	24376722	1.97045	27	1075110	2.04252	2	101920347	1.99682	8	7102361	0.0105507	1.97672
4	15357566	2.03095	13	4070992	1.97032	4	10056743	2.04244	6	4091704	1.99675	2	148054378	0.0105564	1.97648
10	4319438	2.03069	6	13651026	1.97021	19	3469607	2.04238	2	151041596	1.9966	8	14669155	0.0105665	1.97607
14	3120860	2.03055	1	16422036	1.97011	2	28336757	2.04232	2	151041607	1.9966	13	5161299	0.0105675	1.97603
1	97246776	2.03	18	2500924	1.96874	5	62799785	2.04205	2	153702082	1.99607	13	5161301	0.0105675	1.97603
10	7579439	2.02998	7	37242145	1.96868	19	3595114	2.04196	12	19997003	1.99529	3	115946341	0.0105716	1.97586
2	104599909	2.02997	23	709056	1.96756	8	15332161	2.04151	3	36581121	1.99422	15	5836876	0.0105731	1.9758
12	20858023	2.02838	11	1062801	1.96678	2	105829718	2.04117	1	59281441	1.99386	29	2537577	0.0105765	1.97566
30	13060596	2.0278	13	12714974	1.96631	20	9891075	2.04111	2	111318155	1.99248	27	3686172	0.0105805	1.97549
5	50076265	2.02758	22	6859018	1.96627	5	63860533	2.04106	3	8751650	1.9924	4	75235993	0.0105806	1.97549
4	6350853	2.02702	19	4506901	1.96576	29	2925410	2.04067	2	109145285	1.99234	7	13888211	0.0105963	1.97485
14	11502691	2.02668	19	4506902	1.96576	2	151051892	2.04033	2	109842115	1.99221	24	3263687	0.0105979	1.97478
2	143140510	2.02652	19	4506910	1.96576	7	13048605	2.04031	1	10811787	1.99207	24	3263688	0.0105979	1.97478
19	3912184	2.02651	2	111283240	1.96531	2	45302044	2.04014	10	7854029	1.99174	10	14803124	0.010613	1.97416
3	17500814	2.02526	2	111283250	1.96531	5	57945503	2.03971	2	45089014	1.99076	5	63688976	0.0106202	1.97387
21	4797331	2.02517	1	58628469	1.96524	7	12168789	2.03968	5	2339890	1.99028	1	92465787	0.0106277	1.97356
27	4217203	2.02456	5	26858331	1.96507	5	38463091	2.03955	1	1682593	1.9902	4	57601724	0.0106327	1.97336
27	4841311	2.02413	1	12947571	1.9648	7	7688286	2.03914	1	1682615	1.98978	4	57601733	0.0106327	1.97336
7	7688286	2.02402	14	9484024	1.96441	5	9516922	2.03849	5	35572098	1.9897	27	4829271	0.010649	1.97269
4	9932623	2.02362	1	79407232	1.96427	14	9355190	2.03799	5	35572151	1.9897	7	37245876	0.0106719	1.97176
5	6835056	2.02361	1	79407315	1.96427	10	6709518	2.03779	5	35572153	1.9897	11	2804127	0.0106771	1.97155
8	27932126	2.02352	8	32694274	1.96418	13	4094845	2.03776	2	61240578	1.98957	25	5350160	0.0106864	1.97117
4	29051848	2.0235	13	5712136	1.96398	2	146184355	2.03725	2	43622979	1.98954	1	114592827	0.0106915	1.97096
1	93817629	2.02331	3	76490401	1.96392	5	53372169	2.03713	8	14958000	1.98892	3	8399845	0.0106936	1.97088
20	1123245	2.02325	9	5047871	1.96361	4	28687644	2.03703	11	1868254	1.98863	9	756240	0.0107127	1.9701
20	1123249	2.02325	11	7077990	1.96341	21	2143407	2.03694	1	164591686	1.98858	18	2500917	0.0107299	1.9694
25	2054379	2.02314	16	4997055	1.96276	3	79250130	2.03647	21	4287806	1.98852	18	8200516	0.0107312	1.96935
30	31758626	2.02314	32	57588294	1.96273	1	7090442	2.03635	2	84754271	1.98838	28	1821759	0.0107516	1.96853
10	4337034	2.02309	2	153823470	1.9625	7	1557393	2.03629	1	3676116	1.98824	21	10257121	0.0107563	1.96834
1	200925407	2.02265	9	23213000	1.96229	28	2734046	2.03572	19	3874280	1.98818	21	10257185	0.0107563	1.96834
1	200925416	2.02265	29	3678587	1.96198	5	53155414	2.03555	3	91963689	1.98785	1	81533386	0.010776	1.96754
3	57758406	2.02256	14	4405768	1.96144	2	73450169	2.03543	13	623439	1.98744	18	8883194	0.0107806	1.96736
10	8781419	2.02222	1	89013504	1.96141	1	119624663	2.03535	1	155660722	1.98727	18	5137048	0.0107853	1.96717
23	1698485	2.02153	12	21023928	1.96099	2	97810990	2.03522	2	141767556	1.98648	25	4205049	0.0108009	1.96654
28	171547	2.02118	29	291959	1.96039	10	3692618	2.03518	5	40525480	1.98643	3	1529638	0.0108018	1.9665
5	12180251	2.0208	7	29212603	1.9595	8	4811491	2.03513	19	4285483	1.9861	1	81533658	0.0108058	1.96634
5	12180255	2.0208	23	1320727	1.95928	32	41593310	2.03476	2	77126600	1.98605	1	10961547	0.0108117	1.96611
19	2160820	2.01998	10	15105632	1.95905	19	3717861	2.03474	2	77126601	1.98605	4	9948948	0.0108125	1.96607
8	32721386	2.01986	10	11819330	1.95881	1	74222786	2.03418	11	20756096	1.98595	2	121069957	0.0108189	1.96582
2	115598176	2.01947	7	27936253	1.95867	3	10773552	2.03395	32	65056578	1.98583	2	121069970	0.0108189	1.96582
2	118669471	2.01945	27	3566713	1.95864	1	117805723	2.03358	3	36395659	1.98576	5	62713153	0.0108335	1.96523
1	196476011	2.01931	3	79288997	1.95853	16	2925345	2.03335	2	43655705	1.9855	5	62713154	0.0108335	1.96523
1	186881798	2.01922	25	3143154	1.95795	21	13788575	2.03282	7	29212622	1.9854	10	6180783	0.0108343	1.9652
19	2358436	2.01921	2	119753082	1.95771	14	8854868	2.0326	8	5460856	1.98498	2	96276996	0.0108734	1.96363
24	4738182	2.01904	28	6932498	1.95747	5	56717252	2.03241	9	20727900	1.98398	2	135051177	0.010884	1.96321
1	24484946	2.019	2	87973033	1.95743	2	66319962	2.03238	9	20727931	1.98398	4	42826263	0.0108917	1.9629
8	13178133	2.01887	6	4800730	1.95718	10	7579609	2.03208	3	77075809	1.98397	2	77529701	0.0108976	1.96267
8	13178134	2.01887	2	103651846	1.95614	10	7579627	2.03208	13	2073990	1.98394	7	5452976	0.0109117	1.96211
3	114355188	2.01798	7	29212370	1.95596	10	7579689	2.03208	7	15229378	1.98313	12	20008413	0.0109238	1.96163
2	62567480	2.01792	4	72015003	1.95475	4	9932396	2.03197	7	15229381	1.98313	1	79139708	0.0109244	1.9616
27	4208445	2.01788	9	14185672	1.95474	30	49639916	2.03179	2	98138975	1.98237	2	58842668	0.0109263	1.96153
3	13272657	2.0178	1	29303555	1.95473	11	566608	2.03145	7	8099255	1.98223	2	61730468	0.0109263	1.96153
28	1340898	2.01766	11	18422212	1.95443	20	9787492	2.03056	9	12332237	1.98202	2	61879229	0.0109263	1.96153
14	3878260	2.0175	6	6555158	1.95407	1	54474326	2.0299	32	58776579	1.98199	2	63041826	0.0109263	1.96153
3	21758594	2.01742	7	13344675	1.95363	2	6489087	2.02988	2	137183329	1.98192	29	441853	0.0109269	1.9615
19	3737093	2.01652	8	9394788	1.95309	32	25133517	2.02983	8	7173467	1.98078	5	33844295	0.0109437	1.96084
2	70426606	2.01612	4	22850613	1.95287	32	25133588	2.02983	2	148754170	1.98053	31	42879361	0.0109485	1.96064
24	3824899	2.01533	11	20006115	1.95282	10	11944083	2.0297	15	5911022	1.98045	30	49742554	0.0109513	1.96054
3	48025637	2.0149	7	8265508	1.95267	2	50858364	2.02969	18	3681758	1.98017	9	10656414	0.0109515	1.96052
1	17256221	2.0144	10	4638593	1.95238	7	11926827	2.02958	18	3681763	1.98017	9	23905502	0.0109567	1.96032
3	32456829	2.01439	9	17570307	1.95233	7	11564233	2.02897	1	106076287	1.97978	7	29212431	0.0109638	1.96004
6	31986460	2.01403	11	19645357	1.95209	7	11564250	2.02897	32	23496228	1.97945	31	59198337	0.0109663	1.95994
2	64068076	2.01359	2	119752838	1.95208	10	6637259	2.02877	5	3924637	1.97928	5	36815408	0.0109709	1.95976
1	66999178	2.01309	1	186918170	1.95165	1	196001342	2.02868	3	32023755	1.97915	8	7980684	0.0109717	1.95973
27	4066830	2.01306	20	4197287	1.95149	1	198907061	2.02831	5	36376750	1.97867	2	66319829	0.0109772	1.95951
27	4066857	2.01306	17	901669	1.95082	5	26840193	2.02767	5	36376757	1.97867	27	4622889	0.010978	1.95948
11	20023106	2.01294	10	11819302	1.95052	5	26840201	2.02767	10	7781443	1.97846	16	6017146	0.0109794	1.95942
2	147889680	2.01289	19	4285483	1.95045	5	26840210	2.02767	10	14803157	1.97836	31	70439739	0.0109894	1.95903
2	136466784	2.01272	3	117067491	1.95044	18	5198682	2.02735	7	33684406	1.97828	13	16089444	0.0109911	1.95896
29	836072	2.01271	1	21928287	1.94948	1	202837191	2.02704	7	33684408	1.97828	10	8387799	0.0109922	1.95892
9	16157149	2.01262	19	4375699	1.94916	1	202837486	2.02704	7	33684412	1.97828	30	74689227	0.0110104	1.9582
13	18693764	2.01236	6	13340548	1.9491	1	202837502	2.02704	5	53620212	1.97813	5	14711066	0.0110299	1.95743
19	3237761	2.0122	6	13340830	1.9491	1	201993579	2.02673	5	53620217	1.97813	1	116475693	0.0110465	1.95678
10	15179442	2.01094	32	26312601	1.94849	2	119248697	2.026	5	53620224	1.97813	23	1998445	0.0110492	1.95667
13	18745608	2.01093	1	91390768	1.94792	2	77126598	2.02502	1	163027126	1.97803	27	3302197	0.0110579	1.95633
11	7743931	2.01065	18	5268125	1.94745	32	67043940	2.02473	7	39098666	1.97782	8	6602614	0.0110633	1.95612
32	57030512	2.01053	2	8163056	1.94696	21	4771263	2.02466	10	4638593	1.97766	1	9441943	0.0110708	1.95582
25	5964986	2.00996	3	53153116	1.94651	21	4771305	2.02466	18	5643175	1.97752	5	37948909	0.0110825	1.95536
2	148136155	2.00951	2	144263357	1.94615	28	1229417	2.02424	32	22991411	1.9775	5	37948911	0.0110825	1.95536
7	15144304	2.00932	8	13096056	1.94598	5	64235736	2.02414	15	13942540	1.97643	1	58560549	0.0110958	1.95484
2	118667752	2.00918	3	89917801	1.9454	14	8935066	2.02411	19	4174716	1.97622	4	10348152	0.011102	1.9546
2	118667957	2.00918	3	89917862	1.9454	14	8935073	2.02411	3	112516087	1.97598	1	77140759	0.0111142	1.95412
1	201993579	2.00904	13	16416952	1.94536	5	12652992	2.0239	3	112516299	1.97598	3	41060685	0.0111234	1.95376
5	56246407	2.00904	1	79899753	1.94484	18	8389270	2.02342	14	14486430	1.97593	21	6382582	0.0111438	1.95297
19	5556773	2.00882	2	27878274	1.94471	5	39134027	2.02326	14	14486431	1.97593	27	5588515	0.0111966	1.95091
3	57173055	2.00805	2	79807794	1.94469	10	3781598	2.02326	2	49548860	1.97577	13	21922907	0.0111968	1.95091
8	5604335	2.00798	8	27934932	1.94425	10	1894383	2.02312	18	2577353	1.97532	11	17936375	0.0112093	1.95042
1	25013494	2.00771	22	3009939	1.94395	10	1947681	2.02312	18	2577354	1.97532	31	23522684	0.0112113	1.95035
2	51471751	2.00691	21	6114976	1.94336	16	11211679	2.02311	7	39158278	1.97532	7	10654666	0.0112144	1.95022
18	4349195	2.00663	28	6718391	1.94327	16	11211726	2.02311	10	11705541	1.9752	2	84754364	0.0112173	1.95011
21	9166389	2.00626	28	6718425	1.94327	5	13244862	2.02245	3	1331564	1.97494	18	2779047	0.0112211	1.94997
28	6718368	2.00602	10	17788461	1.94302	1	177053842	2.02201	18	1290262	1.97483	18	2779061	0.0112211	1.94997
2	148135885	2.00552	10	15927524	1.94285	1	177053845	2.02201	32	58914107	1.97459	31	64962713	0.0112229	1.9499
29	291695	2.00522	2	55067348	1.94259	1	177053897	2.02201	7	15229420	1.97459	31	64962718	0.0112229	1.9499
24	1951438	2.00479	3	8262972	1.94218	1	177053922	2.02201	7	15229421	1.97459	5	53620212	0.0112276	1.94971
24	1951471	2.00479	3	97796225	1.94206	14	15970508	2.02196	7	15229427	1.97459	5	53620217	0.0112276	1.94971
24	1951479	2.00479	1	155614642	1.94167	10	11944089	2.02196	23	291510	1.97448	5	53620224	0.0112276	1.94971
3	57895557	2.00445	1	166987961	1.94148	30	32214621	2.02184	7	36257657	1.9743	7	37265951	0.0112299	1.94962
3	64074463	2.00325	1	106773469	1.9414	1	26664155	2.02163	6	4800943	1.97379	27	3686228	0.011231	1.94958
8	12165077	2.00309	2	118924562	1.94135	10	4091405	2.02154	5	64268377	1.97361	29	2247220	0.0112354	1.94941
3	57173082	2.00259	19	3243060	1.9412	10	5380934	2.02139	5	64268592	1.97361	2	148054313	0.0112359	1.94939
10	4319431	2.00157	7	27701208	1.94115	3	39921705	2.02129	5	64268646	1.97361	1	166497643	0.0112405	1.94922
2	148135923	2.00156	22	3961785	1.9408	3	39921974	2.02129	5	64268662	1.97361	20	1033719	0.0112414	1.94918
4	4532299	1.99944	1	166895288	1.94074	3	39921975	2.02129	32	28921503	1.97326	31	22602726	0.0112603	1.94845
1	89013819	1.99882	4	12048416	1.94064	25	112629	2.02023	2	59434535	1.97302	6	3866026	0.0112659	1.94824
3	27182869	1.99873	9	2334424	1.94056	25	112901	2.02023	18	8200539	1.97301	2	116833324	0.0112666	1.94821
3	103433879	1.99866	9	2334469	1.94056	2	9240047	2.01991	1	18270613	1.973	23	291510	0.0112777	1.94778
3	103433902	1.99866	18	7507121	1.94008	32	45306137	2.0197	2	66935139	1.97299	25	4747138	0.011286	1.94746
3	103433935	1.99866	19	6458172	1.94001	7	12830613	2.01968	2	84754364	1.97262	2	118814980	0.0112896	1.94732
2	52415634	1.99794	1	58623462	1.93999	13	18745619	2.01954	2	150061075	1.97218	1	89013819	0.0112898	1.94731
4	75924858	1.99716	24	3553734	1.93995	13	18745624	2.01954	5	50082583	1.97099	1	66148424	0.0112915	1.94725
25	674902	1.99599	32	56673870	1.93959	2	93114014	2.01938	14	13433287	1.97058	10	11108868	0.0112958	1.94708
7	13451289	1.99576	10	15112661	1.93942	1	200457853	2.01924	14	13433342	1.97058	30	423242	0.0113033	1.9468
10	2218153	1.9955	10	15112696	1.93942	1	200457878	2.01924	8	15202333	1.96977	1	108042033	0.0113058	1.9467
15	1393687	1.99543	2	103652063	1.93892	1	200457884	2.01924	32	5373500	1.96915	3	15555458	0.0113166	1.94628
7	36257777	1.99499	18	7536122	1.9379	1	200457895	2.01924	18	5697970	1.96884	18	8745929	0.0113314	1.94572
1	142686759	1.9949	26	1384422	1.93779	1	202763884	2.01919	19	3469545	1.96847	18	8745971	0.0113314	1.94572
22	8113699	1.99457	6	31642735	1.93779	1	76137636	2.01906	13	15605198	1.96837	14	11056431	0.0113391	1.94542
3	15792433	1.9944	9	25195384	1.93772	10	19288087	2.01882	20	10378457	1.96793	14	14497701	0.0113442	1.94523
19	4317572	1.99399	9	25195408	1.93772	29	2085363	2.01881	21	3867289	1.96792	13	16981586	0.0113542	1.94485
1	67160445	1.99393	20	10830964	1.93758	21	4771506	2.01877	1	147892326	1.96785	13	4286954	0.0113605	1.9446
4	10880178	1.9936	14	13716485	1.93753	21	4771509	2.01877	28	2607635	1.9678	4	48416823	0.0113637	1.94448
18	3763330	1.99307	21	6780202	1.93727	4	74916549	2.01843	10	11705320	1.96728	4	48416832	0.0113637	1.94448
4	55042633	1.99262	16	11697199	1.93722	2	20966427	2.01761	2	49548864	1.96724	20	10378436	0.0113643	1.94446
1	5407495	1.99156	1	187513	1.93683	32	29385802	2.01733	5	49975207	1.96722	2	56603002	0.011367	1.94435
2	70191045	1.99146	1	187514	1.93683	1	875566	2.0163	1	162968653	1.96714	2	56393339	0.0113734	1.94411
3	47159118	1.99072	5	28589546	1.9368	9	22603198	2.01601	7	27936253	1.96691	2	58547829	0.0113927	1.94337
5	6622044	1.99049	1	201775315	1.93623	2	35524976	2.01588	3	114798931	1.96689	2	66308015	0.0113989	1.94314
14	3722339	1.9899	1	201775349	1.93623	21	10161990	2.01582	3	114798952	1.96689	5	9123013	0.0114103	1.9427
1	94271333	1.98903	1	201775370	1.93623	2	131710328	2.01535	18	2857043	1.96671	9	20998796	0.0114104	1.9427
1	94271409	1.98903	3	8399845	1.93622	27	1093212	2.01388	25	5614091	1.96654	9	20998832	0.0114104	1.9427
1	64858560	1.98748	1	28430613	1.93616	32	11981083	2.0133	1	58560549	1.96624	19	5839725	0.0114237	1.94219
32	73310120	1.98695	7	10927889	1.93601	5	34794692	2.01319	2	115598176	1.9662	18	3331265	0.0114273	1.94206
1	163388526	1.98681	1	83575489	1.93525	5	34794706	2.01319	30	37980794	1.9652	3	5599685	0.0114349	1.94177
19	2082108	1.98593	3	117448667	1.93493	4	10180687	2.01298	24	117132	1.96502	19	4174716	0.011449	1.94123
4	70877403	1.98566	2	154191528	1.93438	4	10180706	2.01298	6	4897829	1.9645	16	5974775	0.0114573	1.94092
1	164699950	1.98536	10	10792822	1.93388	4	29256596	2.01291	2	118423767	1.9643	1	28963171	0.0114599	1.94082
3	117448455	1.98534	11	20005068	1.9338	5	63188292	2.01192	27	3633740	1.96412	1	106076287	0.011471	1.9404
5	34159163	1.98503	11	4621597	1.93314	1	119140098	2.01186	2	153913932	1.96368	6	2961970	0.0114776	1.94015
32	67057358	1.98453	13	4094920	1.93302	9	1544845	2.01182	18	8028432	1.96349	5	64268377	0.0114857	1.93984
3	79288997	1.98433	13	4094921	1.93302	5	63002793	2.01179	18	8028484	1.96349	5	64268592	0.0114857	1.93984
4	48294071	1.98403	5	36842155	1.93291	2	119180644	2.01165	3	12968762	1.96335	5	64268646	0.0114857	1.93984
9	23122334	1.98352	32	49560581	1.93256	5	38463025	2.01143	1	189872627	1.96289	5	64268662	0.0114857	1.93984
1	58579785	1.98313	18	6804420	1.93214	4	9145998	2.01082	5	32228539	1.96289	1	10909312	0.0115041	1.93915
1	58579786	1.98313	22	5171043	1.93206	4	9146006	2.01082	10	6725894	1.96288	2	114560040	0.0115198	1.93856
1	179440888	1.98304	10	12558609	1.93118	4	9146039	2.01082	8	30176319	1.96269	10	3781897	0.0115251	1.93835
1	17951918	1.98169	10	4395025	1.93111	1	123171185	2.01076	14	14993359	1.96197	9	21512839	0.0115441	1.93764
18	8538057	1.98119	13	18636103	1.93093	8	7173467	2.01062	14	14993383	1.96197	9	21559620	0.0115543	1.93726
32	23543125	1.98106	2	118284641	1.93077	7	15895724	2.01058	5	3165004	1.96176	9	21559623	0.0115543	1.93726
6	4325167	1.98089	2	118284650	1.93077	5	4705056	2.01043	25	4531412	1.96163	5	37912780	0.0115653	1.93684
18	11083513	1.98087	32	68764525	1.93075	5	4705348	2.01043	25	4531421	1.96163	5	23083553	0.0115753	1.93647
21	5655429	1.98084	4	66414119	1.93036	5	4710406	2.01007	18	7656266	1.96143	19	3469545	0.0115763	1.93643
12	2522153	1.98079	1	60975415	1.93029	5	28589546	2.00975	1	78618250	1.96139	2	153913932	0.0115866	1.93605
4	67168637	1.97993	4	51467336	1.93028	14	4855146	2.00939	13	21369808	1.96108	1	59957787	0.0115915	1.93586
4	67177809	1.97993	10	5099053	1.93025	14	4855147	2.00939	21	14627129	1.96048	2	20918974	0.0115924	1.93583
4	67179285	1.97993	11	2245157	1.92993	10	6706328	2.00933	3	26239161	1.95951	22	4795457	0.0115966	1.93567
4	67179342	1.97993	11	2245162	1.92993	5	35234934	2.0092	25	4812931	1.9585	8	6573062	0.0116169	1.93491
4	67194762	1.97993	11	2245163	1.92993	5	35234948	2.0092	2	118689292	1.95789	27	5305781	0.0116191	1.93483
10	7396843	1.97949	10	17787238	1.9297	2	10894592	2.00915	1	162068752	1.95773	2	10584197	0.0116216	1.93473
20	7353183	1.97948	3	117282775	1.9289	8	5331642	2.00856	7	8261999	1.9574	1	202763869	0.0116272	1.93453
3	10773552	1.97926	9	11276520	1.92873	1	9830986	2.00841	24	671195	1.95736	1	202763903	0.0116272	1.93453
6	31937447	1.97911	5	40992358	1.92843	2	35525204	2.00744	30	33405379	1.95732	18	5570736	0.0116346	1.93425
10	6489443	1.97862	2	87621126	1.92823	5	55475850	2.00688	25	1699054	1.95722	2	53066321	0.0116388	1.93409
8	12996910	1.97857	14	257452	1.92791	32	59992709	2.00687	5	35277745	1.95698	2	53066615	0.0116388	1.93409
5	15865822	1.97836	18	5175395	1.92768	3	81712173	2.00675	5	35277753	1.95698	2	53505428	0.0116388	1.93409
3	111069248	1.97815	2	6961608	1.9275	2	52025813	2.0052	2	78160288	1.95687	2	56787848	0.0116677	1.93301
1	140188615	1.9777	7	13314063	1.92673	8	31153001	2.00515	6	4230882	1.95668	28	5596376	0.011678	1.93263
1	70807471	1.97762	7	13314068	1.92673	22	3664194	2.00454	10	7781055	1.95647	3	77069781	0.0116793	1.93259
24	3220819	1.97748	7	13314074	1.92673	24	474785	2.00442	14	14497701	1.95635	3	77070032	0.0116793	1.93259
7	12232107	1.97734	25	1677419	1.92664	4	7353290	2.00345	21	15069422	1.956	3	104202877	0.0116802	1.93255
8	31153034	1.97671	6	13290944	1.92642	21	5170515	2.00331	27	3604876	1.95528	18	9144090	0.0116803	1.93255
9	10975408	1.97639	4	12048362	1.92626	24	3489125	2.00311	3	100779058	1.95527	5	59670156	0.0116849	1.93237
25	3226996	1.97621	18	2848604	1.92617	24	3489129	2.00311	21	6547020	1.95513	3	11697331	0.0116999	1.93182
25	3227003	1.97621	18	2848675	1.92617	10	12337194	2.00272	21	6547070	1.95513	21	13896453	0.0117015	1.93176
4	3755980	1.97586	11	7078005	1.92599	28	3298283	2.00244	14	13433530	1.95471	21	13896469	0.0117015	1.93176
22	6858837	1.97516	4	63705096	1.92597	2	115598176	2.00198	20	11351695	1.9539	1	58786073	0.0117136	1.93131
1	200925368	1.97488	30	71827528	1.92594	24	4099931	2.00147	14	14996791	1.95373	7	13842754	0.0117146	1.93127
1	200925377	1.97488	2	85688054	1.92593	2	72302012	2.00105	14	14996807	1.95373	4	5391626	0.0117175	1.93117
18	7260897	1.97466	2	107409095	1.92586	19	6302635	2.00093	7	13888211	1.95352	4	5391627	0.0117175	1.93117
3	116837178	1.97417	8	32256227	1.9258	19	6302638	2.00093	2	122879522	1.95326	15	6602749	0.0117182	1.93114
9	2778146	1.97389	10	12058541	1.92567	3	48360391	2.00079	2	153913943	1.95307	3	10583352	0.011719	1.93111
3	35526763	1.97348	1	9470903	1.92566	7	14942827	2.00024	1	10811593	1.95301	20	11955464	0.0117213	1.93102
3	35526771	1.97348	7	36848515	1.9251	27	3532727	1.99981	1	10811594	1.95301	27	1865129	0.0117214	1.93102
3	35761292	1.97348	8	11357472	1.92453	14	4405830	1.99978	1	10811595	1.95301	14	11572154	0.01173	1.9307
2	28468777	1.97322	18	4634856	1.92425	5	14926098	1.9997	19	5282458	1.95284	10	8376653	0.0117676	1.92931
27	884626	1.97305	20	3879138	1.92421	10	12018060	1.99954	8	32753986	1.9524	10	4235530	0.0117695	1.92924
5	1980421	1.97283	12	5953918	1.92415	2	96797493	1.99942	27	4043772	1.95207	1	68493465	0.0117772	1.92896
7	5236477	1.97264	1	187033221	1.92388	30	33405379	1.99922	24	2831107	1.95182	25	1759329	0.0117779	1.92893
11	600314	1.97248	10	4915103	1.92373	1	81344487	1.99911	24	2831111	1.95182	30	13459459	0.0117784	1.92891
2	4652753	1.97231	2	141775882	1.92356	2	106235790	1.99908	11	4621597	1.95173	10	16626238	0.0117915	1.92843
20	12491789	1.97228	2	141775883	1.92356	2	106236002	1.99908	18	3948433	1.95165	15	3490100	0.0117949	1.92831
32	34329338	1.9717	2	141776123	1.92356	10	4395025	1.99899	18	3948436	1.95165	15	3490326	0.0117949	1.92831
32	34329391	1.9717	10	4269191	1.92334	19	3596057	1.99897	18	3948440	1.95165	21	3867289	0.0117966	1.92824
30	24300799	1.97155	11	6605228	1.92305	1	29878280	1.99839	24	4500425	1.95164	20	1323659	0.0118053	1.92792
8	6586227	1.97109	24	985493	1.92302	14	3226877	1.99822	25	1215084	1.95149	20	1323690	0.0118053	1.92792
12	2985199	1.97075	32	15341686	1.92267	24	3469480	1.99811	3	41060685	1.9514	20	1323707	0.0118053	1.92792
12	2985516	1.97075	29	795009	1.92197	20	9787421	1.99802	10	4235530	1.9511	18	2548411	0.0118068	1.92787
14	7294762	1.97043	1	202187081	1.9217	14	17621682	1.99796	30	13459459	1.9508	18	2548417	0.0118068	1.92787
5	2272972	1.97017	1	167023864	1.92144	7	36791463	1.99762	4	42853989	1.95071	18	2548425	0.0118068	1.92787
7	33655852	1.97001	7	8050173	1.92141	3	68961076	1.99753	1	202805674	1.95007	1	201706978	0.0118093	1.92777
10	3781577	1.9697	7	3050543	1.92123	14	12739075	1.99643	18	7507155	1.94995	6	6818525	0.0118137	1.92761
10	3781585	1.9697	1	10909312	1.92121	24	1244940	1.99629	5	23083553	1.9499	6	6818536	0.0118137	1.92761
4	9932565	1.96918	10	2184726	1.92113	6	10453527	1.99475	13	15937375	1.94978	11	4621258	0.0118156	1.92754
4	9932617	1.96918	1	28962870	1.92097	2	28468777	1.99386	32	37009228	1.94965	11	4621259	0.0118156	1.92754
4	9932638	1.96918	1	28962888	1.92097	16	4997129	1.99337	8	7726519	1.94946	7	8262278	0.0118255	1.92718
1	24782788	1.96918	14	30536	1.9201	27	3819989	1.99327	2	79807794	1.94887	13	21369808	0.0118329	1.92691
1	24782828	1.96918	2	43890557	1.92007	2	142768000	1.99315	30	74861726	1.94844	2	122879522	0.0118338	1.92687
3	98098350	1.96915	10	5272767	1.91986	2	142768006	1.99315	23	652430	1.94839	5	57973173	0.0118345	1.92685
11	19229496	1.9685	11	17418422	1.91978	2	142768012	1.99315	2	52606182	1.94828	2	118844528	0.0118429	1.92654
11	19229503	1.9685	2	62567334	1.91934	2	142768038	1.99315	8	2711383	1.94786	2	118844580	0.0118429	1.92654
8	8679613	1.96782	1	201746778	1.91933	2	142768185	1.99315	19	3383410	1.94778	8	13999709	0.0118446	1.92648
5	63946074	1.96762	9	1792795	1.91923	27	4017218	1.99314	3	11697331	1.94765	2	45089032	0.011847	1.92639
7	36791441	1.96738	9	1792796	1.91923	1	3316784	1.99237	1	124992747	1.94705	9	23122334	0.0118544	1.92612
18	8776160	1.96687	18	2110310	1.91912	2	43603240	1.99208	13	16282801	1.94701	3	13778331	0.0118979	1.92453
2	155381263	1.9668	10	2198731	1.91883	2	43603253	1.99208	13	16282807	1.94701	10	11944089	0.0119011	1.92441
10	7361619	1.96678	9	20132734	1.91852	14	3711442	1.99204	5	33549833	1.94627	3	114325776	0.0119041	1.9243
24	515355	1.96649	3	115922845	1.91846	7	13331646	1.9909	11	4621258	1.94617	1	29303555	0.0119119	1.92402
11	19229489	1.96644	6	3005210	1.91812	7	13331663	1.9909	11	4621259	1.94617	13	16282801	0.011913	1.92398
2	50373115	1.96603	3	75692450	1.91796	3	15639962	1.99076	3	15555486	1.94603	13	16282807	0.011913	1.92398
32	67177839	1.96596	8	13555676	1.91776	4	14199446	1.99055	16	3337248	1.94557	2	121674685	0.0119162	1.92386
32	17840305	1.96592	2	87972865	1.91768	2	151092727	1.99031	1	66148424	1.94542	2	118844390	0.0119199	1.92373
30	1278324	1.96535	2	55083487	1.91764	2	151092939	1.99031	1	187325789	1.94489	2	153913943	0.0119301	1.92336
10	979274	1.96472	2	55083489	1.91764	29	2244753	1.99	14	7944779	1.94482	3	81711888	0.0119304	1.92335
6	4800730	1.96427	2	55083490	1.91764	10	6726192	1.98987	3	8262972	1.94402	4	31363757	0.0119406	1.92297
6	583879	1.96394	18	5275313	1.91727	1	12984966	1.98959	2	121503234	1.9439	30	74861726	0.0119498	1.92264
19	5839725	1.96374	29	2248427	1.91705	3	47893067	1.98947	8	10408115	1.94378	1	79523282	0.0119525	1.92254
9	22034851	1.96367	15	3464224	1.91702	9	20919395	1.98928	32	42879361	1.94375	3	33001089	0.0119661	1.92205
[truncated: 3 more rows]

## Sheet: Table S2
Chr	start (bp)	end (bp)	Gene	Description	Transcrption direction
4	10130080	10156114	LOC101789516	SLAIN motif-containing protein-like	+
4	10157689	10173537	VAMP7	vesicle associated membrane protein 7	-
4	10173625	10176282	LOC101794354	DNA-directed RNA polymerases I and III subunit RPAC2	+
4	10177405	10179841	LOC113843525	uncharacterized ncRNA	+
4	10180945	10190135	LOC101805249	endothelin B receptor-like	-
4	10184385	10186424	LOC113843527	uncharacterized ncRNA	+
4	10198132	10201759	LOC110351398	uncharacterized ncRNA	+
4	10225176	10233854	LOC106014689	uncharacterized ncRNA	+
4	10271474	10273898	LOC101805050	brain-specific homeobox/POU domain protein 3	-
4	10332338	10340276	SPRY3	sprouty RTK signaling antagonist 3	-
4	10344416	10346271	LOC113843523	uncharacterized ncRNA	-

## Sheet: Table S3
Conditional GWAS of candidate region
CHR	BP	-log10P
4	10149651	2.77168
4	10149672	0.634251
4	10149675	2.83985
4	10149678	2.83985
4	10149876	0.634251
4	10149885	0.634251
4	10166809	4.35116
4	10166812	4.35116
4	10166814	2.87586
4	10166871	0.370623
4	10166886	1.13806
4	10166896	0.718481
4	10167053	0.08573
4	10167055	0.718481
4	10167063	0.301428
4	10167068	0.08573
4	10167091	3.09867
4	10167133	2.73623
4	10180653	1.58899
4	10180687	0.306993
4	10180696	0.931392
4	10180706	0.306993
4	10180716	1.57993
4	10180750	1.69934
4	10180886	0.807265
4	10180939	1.54369
4	10180940	0.0655013
4	10180953	0.312645
4	10186723	1.91925
4	10186726	3.04312
4	10186732	3.04312
4	10186762	0.583695
4	10186994	0.381786
4	10187023	0.381786
4	10187028	0.381786
4	10190378	0.770895
4	10190424	2.6849
4	10190437	0.52298
4	10190576	1.15251
4	10190577	1.85769
4	10190598	1.26354
4	10190601	1.26354
4	10190604	1.20936
4	10190606	1.24722
4	10190642	1.24352
4	10190659	0.0298391
4	10190662	1.09543
4	10190668	0.873888
4	10190671	0.620684
4	10216217	0.867269
4	10216223	0.914227
4	10216224	0.914227
4	10216237	3.1605
4	10226352	0.868776
4	10226598	1.58563
4	10228641	0.31076
4	10228710	0.276575
4	10228735	0.243003
4	10252706	0.0417065
4	10254665	2.87152
4	10254680	3.15549
4	10255381	0.550362
4	10255419	2.40171
4	10255460	0.147011
4	10255479	0.3033
4	10255605	0.523715
4	10255624	0.270101
4	10255629	0.198728
4	10255632	1.41584
4	10255633	1.41584
4	10255638	1.40269
4	10255667	1.40269
4	10285479	0.775482
4	10285481	0.775482
4	10285507	0.578057
4	10285510	0.3448
4	10285512	0.285923
4	10285525	0.196751
4	10285738	1.73262
4	10292438	0.551023
4	10292456	0.565447
4	10292478	0.809072
4	10292491	0.605117
4	10292621	0.757611
4	10292653	0.554549
4	10292701	0.787909
4	10292707	1.18763
4	10303344	0.979585
4	10303392	0.489887
4	10303419	2.65369
4	10303595	2.80902
4	10303629	2.45053
4	10303677	2.65369
4	10320354	1.11902
4	10320396	1.06397
4	10320424	1.06397
4	10335076	0.791796
4	10335185	0.129676
4	10335207	1.39762
4	10335231	0.551924
4	10335249	0.551924
4	10335284	0.928947
4	10345889	0.586159
4	10345896	0.929974
4	10345900	0.586159
4	10345906	1.0724
4	10345918	1.06742
4	10345920	0.924987
4	10345941	0.586159
4	10346127	0.966931
4	10346153	0.957224
4	10347874	0.547691
4	10347888	0.522443
4	10347891	0.540591
4	10347896	0.540591
4	10347897	0.553267
4	10347936	0.98247
4	10348068	0.423991

## Sheet: Table S4
Chr	bp	p_wald	R^2
4	10180939	13.3217	1
4	10180953	8.81841	0.803431
4	10190437	6.58049	0.552129
4	10190671	7.01827	0.530892
4	10285738	7.71008	0.439636
4	10303392	6.69271	0.425896
4	10348068	6.24102	0.345551
4	10346153	6.2471	0.31244
4	10190659	2.55368	0.252727
4	10190378	5.36283	0.245744
4	10186726	7.54491	0.224332
4	10186732	7.54491	0.224332
4	10228641	4.16451	0.215762
4	10347936	2.1814	0.186961
4	10335076	3.97585	0.179682
4	10255605	3.41763	0.1777
4	10255479	2.96659	0.167564
4	10190668	0.882436	0.163806
4	10180716	0.531959	0.161366
4	10190642	0.576733	0.159388
4	10347874	1.69536	0.148777
4	10255632	5.151	0.14692
4	10255633	5.151	0.14692
4	10347891	1.62314	0.144795
4	10347896	1.62314	0.144795
4	10255638	5.04457	0.144603
4	10292701	3.98241	0.142378
4	10255667	5.04457	0.140992
4	10303344	0.558306	0.134997
4	10186723	4.94817	0.129442
4	10347888	1.2968	0.121921
4	10347897	1.20453	0.118128
4	10292456	3.1475	0.114026
4	10292653	3.04751	0.111362
4	10166814	6.86518	0.110172
4	10167133	6.37774	0.107061
4	10190577	4.13924	0.104904
4	10345920	2.2455	0.0999733
4	10254665	5.84968	0.0920654
4	10254680	6.08759	0.0899271
4	10335284	2.45273	0.0894512
4	10303595	5.50269	0.0847285
4	10180750	3.96168	0.0819759
4	10285481	2.26346	0.0814295
4	10303419	5.18065	0.0812028
4	10303677	5.18065	0.0812028
4	10285525	1.36759	0.078299
4	10190424	4.78309	0.0769862
4	10167091	5.25124	0.076274
4	10149651	6.62785	0.0734767
4	10285479	2.26346	0.0729234
4	10149675	6.64703	0.0723926
4	10149678	6.64703	0.0723926
4	10180653	3.55232	0.0722865
4	10166809	7.04638	0.0711324
4	10166812	7.04638	0.0711324
4	10216237	5.09986	0.0697126
4	10346127	0.419704	0.0667259
4	10285512	1.42149	0.0657788
4	10226598	0.086151	0.0651534
4	10345906	0.367823	0.0650627
4	10166886	3.16324	0.0647802
4	10285510	1.42507	0.0616268
4	10320424	2.83658	0.0590426
4	10320396	2.83658	0.0568294
4	10320354	2.7469	0.0518014
4	10180706	1.16846	0.0504585
4	10180687	1.16846	0.0480413
4	10335207	0.0843573	0.0448475
4	10303629	4.13453	0.0446614
4	10186994	1.32133	0.0418865
4	10187023	1.32133	0.0418865
4	10187028	1.32133	0.0418865
4	10345889	1.1204	0.0402397
4	10345900	1.1204	0.0402397
4	10345941	1.1204	0.0402397
4	10292438	0.0229265	0.0399771
4	10292491	0.0260571	0.0386693
4	10180940	0.265957	0.03549
4	10255419	0.599607	0.0291635
4	10255624	0.150735	0.0272448
4	10335231	0.0270578	0.026657
4	10255629	0.175511	0.0258491
4	10345918	0.304217	0.024643
4	10335249	0.0270578	0.0233648
4	10166871	0.591221	0.0203321
4	10167053	0.231455	0.0184397
4	10167068	0.231455	0.0184397
4	10180696	0.367614	0.0150553
4	10190662	0.0746348	0.0127318
4	10255381	0.298342	0.0111348
4	10335185	0.171587	0.0109477
4	10190576	0.136295	0.0109023
4	10190598	0.218162	0.0106089
4	10190601	0.218162	0.0106089
4	10190606	0.214173	0.0104834
4	10190604	0.209539	0.0101901
4	10228710	0.529818	0.00840674
4	10166896	1.06382	0.00726789
4	10167055	1.06382	0.00726789
4	10180886	0.581664	0.00698603
4	10228735	0.0200701	0.00417141
4	10216223	0.266204	0.00404317
4	10216224	0.266204	0.00404317
4	10216217	0.250872	0.00384108
4	10285507	0.933092	0.00366784
4	10226352	1.36043	0.00303493
4	10345896	0.577841	0.00293461
4	10167063	0.354223	0.0021851
4	10149672	0.701155	0.00157368
4	10149876	0.701155	0.00157368
4	10149885	0.701155	0.00157368
4	10186762	0.739179	0.00128152
4	10292478	0.4513	0.00126128
4	10255460	0.180093	0.00125482
4	10292707	1.08756	0.00106814
4	10252706	0.0321281	0.000519473
4	10292621	0.684788	0.000388129

## Sheet: Table S5
Chr	start (bp)	end (bp)	Gene	Description	Transcrption direction
4	9334740	10687956	GRID2	glutamate ionotropic receptor delta type subunit 2	-
4	10180945	10190135	LOC101805249	endothelin B receptor-like	-
4	10184385	10186424	LOC113843527	uncharacterized ncRNA	+
4	10198132	10201759	LOC110351398	uncharacterized ncRNA	+
4	10225176	10233854	LOC106014689	uncharacterized ncRNA	+
4	10271474	10273898	LOC101805050	brain-specific homeobox/POU domain protein 3	-
4	10332338	10340276	SPRY3	sprouty RTK signaling antagonist 3	-
4	10344416	10346271	LOC113843523	uncharacterized ncRNA	-

## Sheet: Table S6
Chr	Pos	REF	ALT	Gene_1	Annotation	Gene_2	Annotation
4	10180939	T	C	EDNRB2	downstream_gene_variant	GRID2	intron_variant
4	10180953	G	A	EDNRB2	3_prime_UTR_variant	GRID2	intron_variant
4	10190437	C	T	EDNRB2	upstream_gene_variant	GRID2	intron_variant
4	10190671	A	T	EDNRB2	upstream_gene_variant	GRID2	intron_variant
4	10285738	A	G	GRID2	intron_variant
4	10303392	T	C	GRID2	intron_variant
4	10254667	C	T	GRID2	intron_variant
4	10348068	G	A	GRID2	intron_variant
4	10346153	C	T	GRID2	intron_variant	uncharacterized ncRNA (LOC113843523)	intragenic_variant

## Sheet: Table S7
Haplotype	10180939	10180953	10190437	10190671			Genotypes	N	Phenotypic mean (dorsum)	Correlation analysis with dorsal spot size		Phenotypic mean(ventral side)	Correlation analysis with ventral spot size
										P value	R2		P value	R2
H1	C	A	C	A			H1H1	61	0.89±0.04	2.4e-19	0.527	0.73±0.27	9.7e-05	0.189
H2	C	A	T	T			H5H1	14	0.81±0.13			0.42±0.31
H3	C	A	C	T			H5H2	33	0.79±0.15			0.57±0.27
H4	C	A	T	A			H6H2	8	0.73±0.15			0.69±0.23
H5	T	G	C	A			H6H6	9	0.34±0.23			0.36±0.17
H6	T	G	T	T			H7H1	11	0.94±0.12			0.72±0.24
H7	C	G	C	A			H8H2	3	0.45±0.14			0.31±0.11
H8	T	G	C	T

## Sheet: Table S8
	Prediction of transcription factor binding sites
SNP	Chr4: 10180939 T>C		Chr4: 10180953 G>A		Chr4: 10190437 C>T		Chr4: 10190671 A>T
	Wild type	Mutation	Wild type	Mutation	Wild type	Mutation	Wild type	Mutation
Transcription factor	RXR-alpha	RXR-alpha	AP-2alphaA	AP-2alphaA	p53	p53	RXR-alpha	RXR-alpha
	XBP-1		FOXP3	FOXP3			C/EBPbeta	C/EBPbeta
			C/EBPbeta	C/EBPbeta			c-Myb	2GR-alpha
							AP-2alphaA	AP-2alphaA
											; ; ;
